# Supplementary material for: Taxonomic revision of the East Asian genus Scleropteroides Colonnelli, 1979 (Coleoptera, Curculionidae, Ceutorhynchinae)
Source: Zookeys. 2014 Aug 28;(437):45–86. doi: 10.3897/zookeys.437.6563 (PMC4155730; doi:10.3897/zookeys.437.6563)
Supplement: XML Treatment for Scleropteroides [file zookeys.437.6563-treatment1.xml]

<!DOCTYPE tp:taxon-treatment
  PUBLIC "-//TaxonX//DTD Taxonomic Treatment Publishing DTD v0 20100105//EN" "tax-treatment-NSO.dtd">
<tp:taxon-treatment xmlns:tp="http://www.plazi.org/taxpub"><tp:treatment-meta><kwd-group><label>Taxon classification</label><kwd><named-content content-type="kingdom">Animalia</named-content></kwd><kwd><named-content content-type="order">Coleoptera</named-content></kwd><kwd><named-content content-type="family">Curculionidae</named-content></kwd></kwd-group><mixed-citation publication-type="journal"><person-group><name><surname>Huang</surname><given-names>Junhao</given-names></name><name><surname>Yoshitake</surname><given-names>Hiraku</given-names></name><name><surname>Zhang</surname><given-names>Runzhi</given-names></name><name><surname>Ito</surname><given-names>Motomi</given-names></name></person-group><article-title>Taxonomic revision of the East Asian genus <italic>Scleropteroides</italic> Colonnelli, 1979 (Coleoptera, Curculionidae, Ceutorhynchinae)</article-title><source>Zookeys</source><day>28</day><month>8</month><year>2014</year><volume>2014</volume><issue>437</issue><fpage>45</fpage><lpage>86</lpage><pub-id pub-id-type="doi">10.3897/zookeys.437.6563</pub-id></mixed-citation></tp:treatment-meta><tp:nomenclature><tp:taxon-name>
                        <tp:taxon-name-part taxon-name-part-type="genus">Scleropteroides</tp:taxon-name-part>
                    </tp:taxon-name><tp:taxon-authority>Colonnelli, 1979</tp:taxon-authority><xref ref-type="fig" rid="F2">Figs 7–21</xref><tp:nomenclature-citation-list><tp:nomenclature-citation><tp:taxon-name>Scleropteroides</tp:taxon-name><comment> Colonnelli, 1979: 214. – <xref ref-type="bibr" rid="B24">Morimoto 1984</xref>: 316; <xref ref-type="bibr" rid="B26">1989</xref>: 514 (in checklist). – <xref ref-type="bibr" rid="B16">Kim et al. 1991</xref>: 183 (record from Korea). – <xref ref-type="bibr" rid="B17">Korotyaev 1996</xref>: 459 (in key). – <xref ref-type="bibr" rid="B11">Hong et al. 1999</xref>: 63. – <xref ref-type="bibr" rid="B12">Hong et al. 2000</xref>: 123. – <xref ref-type="bibr" rid="B38">Yoshitake et al. 2004</xref>: 105 (in catalog). – <xref ref-type="bibr" rid="B18">Korotyaev and Hong 2004</xref>: 146. – <xref ref-type="bibr" rid="B8">Colonnelli 2004</xref>: 22, 34 (in catalog). – <xref ref-type="bibr" rid="B19">Korotyaev et al. 2014</xref>: 99.</comment></tp:nomenclature-citation></tp:nomenclature-citation-list></tp:nomenclature><tp:treatment-sec sec-type="Type species"><title>Type species.</title><p><italic><tp:taxon-name>Ceuthorrhynchidius hypocrita</tp:taxon-name></italic> Hustache, 1916.</p></tp:treatment-sec><tp:treatment-sec sec-type="Diagnosis"><title>Diagnosis.</title><p>This genus is very similar to <italic><tp:taxon-name>Scleropterus</tp:taxon-name></italic> in having a six-segmented antennal funicle, elytra bearing acute squamate granules (usually in a row on each interval), and a rostral channel extending to the metaventrite. However, it is easily distinguishable from <italic><tp:taxon-name>Scleropterus</tp:taxon-name></italic> mainly by the bisinuate basal margin of the pronotum (Figs <xref ref-type="fig" rid="F2">10</xref>, <xref ref-type="fig" rid="F4">34</xref>, <xref ref-type="fig" rid="F4">36</xref>, <xref ref-type="fig" rid="F4">38</xref>), the well-developed scutellar shield (Figs <xref ref-type="fig" rid="F2">11</xref>, <xref ref-type="fig" rid="F4">34</xref>–<xref ref-type="fig" rid="F4">39</xref>), prominent elytral humeri (Figs <xref ref-type="fig" rid="F2">11</xref>, <xref ref-type="fig" rid="F4">35</xref>, <xref ref-type="fig" rid="F4">37</xref>, <xref ref-type="fig" rid="F4">39</xref>), even elytral intervals (Figs <xref ref-type="fig" rid="F2">11</xref>, <xref ref-type="fig" rid="F4">35</xref>, <xref ref-type="fig" rid="F4">37</xref>, <xref ref-type="fig" rid="F4">39</xref>), dentate femora (Fig. <xref ref-type="fig" rid="F2">15</xref>), and simple fore tibiae that are not incurved apically (Fig. <xref ref-type="fig" rid="F2">15</xref>).</p></tp:treatment-sec><tp:treatment-sec sec-type="Male"><title>Male.</title><p>Dark brown in general appearance. Head, rostrum, prothorax (except apical part), venter, and pygidium black; antennae, apical part of prothorax, and tarsi paler.</p><p><italic>Vestiture</italic>. Body surface evenly covered with ochreous pollinosity in life. Head mainly covered with brown clavate scales, mixed with white scales; vertex with scales directed medially; forehead with scales directed basally; basal margin and median carina fringed with white ovate recumbent scales. Rostrum covered with clavate scales on basal 2/3; scales directed basally, gradually becoming smaller toward apex, replaced by hair-like scales on apical 1/3. Prothorax mainly covered with very similar scales as those on head, with longitudinal stripe of white ovate recumbent scales on median and lateral parts; each scale directed basally. Elytra (Fig. <xref ref-type="fig" rid="F2">11</xref>) bearing row of white and brown clavate scales on each interval; scales directed apically. Legs (Fig. <xref ref-type="fig" rid="F2">15</xref>) densely covered with white and brown scales; femora mostly covered with clavate semirecumbent scales, mingled with feather-like scales along inner margin; tibiae mainly covered with clavate scales, except semirecumbent hair-like scales along inner margin; corbel of each tibia fringed with brown setae. Lateral pieces of meso- and metathorax mainly covered with white ovate recumbent scales. Sterna mainly covered with white lanceolate to ovate scales; meso- and metaventral receptacles densely covered with white aciculate scales. Venter mainly covered with white lanceolate to ovate recumbent scales, mingled with white and brown clavate scales; ventrites III and IV nearly naked on disc, with only transverse row of clavate scales; ventrite V bearing fine brown scales in median concavity and white ovate scales on sides. Pygidium mainly sparsely covered with short clavate semirecumbent scales, mingled with hair-like recumbent scales; scales brown, directed ventrally.</p><p><italic>Head</italic> (Figs <xref ref-type="fig" rid="F2">7–8</xref>) reticulately punctured; each puncture moderate in size; vertex with median carina from base to apex; carina becoming obscure apically; forehead shallowly depressed, with apex slightly broader than base of rostrum and then strongly widened basally; eyes medium-sized, rounded triangular, weakly convex. Rostrum (Figs <xref ref-type="fig" rid="F2">7–8</xref>) slender, evenly curved; dorsum densely rugosely punctured except apex; punctures moderate in size from base to level between antennal insertions, then becoming smaller, sparser, and shallower toward apex; sides subparallel in basal half, more or less widened before antennal insertions, then subparallel in apical part; antennal scrobes well separated on ventral surface. Antennae (Figs <xref ref-type="fig" rid="F2">8–9</xref>) inserted before middle of rostrum; scape moderate in length, evidently clavate, round and fringed with 3–4 setae at apex, slightly shorter than funicle; funicle six-segmented; club lanceolate, finely pubescent except basal part.</p><p><italic>Pronotum</italic> (Figs <xref ref-type="fig" rid="F2">10–13</xref>) slightly wider than long; dorsum densely coarsely punctured, simple, lacking tubercle or prominence; punctures smaller in apical and basal parts; basal margin bisinuate, smooth, not serrate; apical margin weakly raised, with shallow median incision. Scutellar shield subovate.</p><p><italic>Elytra</italic> (Figs <xref ref-type="fig" rid="F2">11–12</xref>) subcordate, nearly as long as wide, widest just behind humeri; suture evidently bent leftward; interval I of right elytron slightly broader than that of left elytron; all intervals subequal in width and height, nearly three times as wide as striae, each with row of more or less small and acute squamate granules; striae less marked, nearly naked, lacking conspicuous scales or hair, finely punctured; each puncture round, separated by distance more than three times as long as its diameter. Hind wings (Fig. <xref ref-type="fig" rid="F2">19</xref>) well-developed.</p><p><italic>Legs</italic> (Fig. <xref ref-type="fig" rid="F2">15</xref>) slender; femora slightly clavate, each armed with small tooth, bearing minute squamate granules; no jumping organ present (Fig. <xref ref-type="fig" rid="F2">16</xref>); tibiae bearing minute squamate or setiferous granules; protibiae simple, lacking mucro and not curved in at apex; meso- and metatibiae moderately mucronate; corbels short, simple, not dilated outward; tarsi (Figs <xref ref-type="fig" rid="F2">17–18</xref>) moderate in length; claws free, slender, appendiculate with sharp teeth; each tooth slender, extending from base to middle of each claw.</p><p><italic>Underside</italic>. Prosternum coarsely and moderately densely punctured; mesoventrite densely and finely punctured; metaventrite with dense medium-sized punctures on disc and with sparser and coarser punctures on sides; lateral pieces of meso- and metasterna sparsely coarsely punctured. Rostral channel (Fig. <xref ref-type="fig" rid="F2">13</xref>) long, extending far beyond level between posterior margins of mesocoxal cavities, with dense minute punctures; mesoventral receptacle deep, laterally costate; costae short, subparallel; metaventral receptacle very deep, terminating in steep wall and U-shaped margin; lateral walls of meso- and metaventral receptacles interrupted by inner margins of mesocoxae; metaventrite more or less prominent ventrally along apico-lateral margin of metaventral receptacle. Metendosternite as in Fig. <xref ref-type="fig" rid="F2">14</xref>. Venter coarsely and more or less densely punctured; ventrites III and IV nearly polished on disc, with only transverse row of coarse and sparse punctures; ventrite V with subtriangular median concavity along basal margin; concavity faintly sulcate along midline. Tergum as in Figs <xref ref-type="fig" rid="F2">20–21</xref>; tergite VII with pair of minute setiferous plectral tubercles near base.</p><p><italic>Pygidium</italic> transverse-pentagonal, flattened, very coarsely and reticulately punctured; bottom of each puncture opaque due to dense minute punctations; upper flange arcuate downward on each side.</p></tp:treatment-sec><tp:treatment-sec sec-type="Female"><title>Female.</title><p>Rostrum (Figs <xref ref-type="fig" rid="F3">24</xref>–<xref ref-type="fig" rid="F3">25</xref>) slightly more slender. Antennae inserted just behind middle of the rostrum. Tibiae simple, not mucronate on all legs. Ventrites I and II moderately inflated, sparsely punctured, lacking prominence. Ventrite V simple or only with longitudinal median sulcus, lacking concavity. Pygidium smaller, sectorial, mainly covered with hair-like scales. Otherwise as in male.</p></tp:treatment-sec><tp:treatment-sec sec-type="Distribution"><title>Distribution.</title><p>East Asia (China including Taiwan, Korea, and Japan; Figs <xref ref-type="fig" rid="F14">133</xref>–<xref ref-type="fig" rid="F15">134</xref>).</p></tp:treatment-sec><tp:treatment-sec><!--Section generated to contain objects referenced in tp:taxon-treatment.--><fig id="F2" position="float" orientation="portrait"><label>Figures 7–21.</label><caption><p>Diagnostic characteristics of <italic><tp:taxon-name>Scleropteroides</tp:taxon-name></italic>. <bold>7</bold> Head, dorsal view <bold>8</bold> Head, lateral view <bold>9</bold> Antenna <bold>10</bold> Prothorax <bold>11</bold> Body, dorsal view <bold>12</bold> Body, lateral view <bold>13</bold> Body, ventral view <bold>14</bold> Metendosternite <bold>15</bold> Legs <bold>16</bold> Base of hind-tibia, showing extensor and flexor tendons <bold>17</bold> Tarsus <bold>18</bold> Tarsomere V, lateral view <bold>19</bold> Hind wing <bold>20</bold> Tergites <bold>21</bold> Tergite VII. Scale: 1.00 mm for <bold>7, 8, 10–13, 16, 19–20</bold>; 0.75 mm for <bold>15, 20</bold>; 0.50 mm for <bold>9, 14, 17–18, 21.</bold></p></caption><graphic xmlns:xlink="http://www.w3.org/1999/xlink" xlink:href="zookeys-437-045-g002.jpg" position="float" orientation="portrait" xlink:type="simple"/></fig><fig id="F4" position="float" orientation="portrait"><label>Figures 34–39.</label><caption><p>Pronotum and right elytron of <italic><tp:taxon-name>Scleropteroides</tp:taxon-name></italic> spp., male. <bold>34–35</bold> <italic><tp:taxon-name>Scleropteroides hypocrita</tp:taxon-name></italic> (Hustache) <bold>36–37</bold> <italic><tp:taxon-name>Scleropteroides longiprocessus</tp:taxon-name></italic> Huang &amp; Yoshitake, sp. n. <bold>38–39</bold> <italic><tp:taxon-name>Scleropteroides horridulus</tp:taxon-name></italic> (Voss) <bold>34, 36, 38</bold> Pronotum <bold>35, 37, 39</bold> Right elytron. Scale: 0.50 mm.</p></caption><graphic xmlns:xlink="http://www.w3.org/1999/xlink" xlink:href="zookeys-437-045-g004.jpg" position="float" orientation="portrait" xlink:type="simple"/></fig><fig id="F3" position="float" orientation="portrait"><label>Figures 22–33.</label><caption><p>Heads of <italic><tp:taxon-name>Scleropteroides</tp:taxon-name></italic> spp. <bold>22–25</bold> <italic><tp:taxon-name>Scleropteroides hypocrita</tp:taxon-name></italic> (Hustache) <bold>26–29</bold> <italic><tp:taxon-name>Scleropteroides longiprocessus</tp:taxon-name></italic> Huang &amp; Yoshitake, sp. n. <bold>30–33</bold> <italic><tp:taxon-name>Scleropteroides horridulus</tp:taxon-name></italic> (Voss) <bold>22, 23, 26, 27, 30–31</bold> Male <bold>24, 25, 28, 29, 32–33</bold> Female <bold>22, 24, 26, 28, 30, 32</bold> Dorsal view <bold>23, 25, 27, 29, 31, 33</bold> Lateral view. Scale: 0.50 mm.</p></caption><graphic xmlns:xlink="http://www.w3.org/1999/xlink" xlink:href="zookeys-437-045-g003.jpg" position="float" orientation="portrait" xlink:type="simple"/></fig><fig id="F14" position="float" orientation="portrait"><label>Figure 133.</label><caption><p>Geographic distribution of <italic><tp:taxon-name>Scleropteroides hypocrita</tp:taxon-name></italic> (Hustache) (■).</p></caption><graphic xmlns:xlink="http://www.w3.org/1999/xlink" xlink:href="zookeys-437-045-g014.jpg" position="float" orientation="portrait" xlink:type="simple"/></fig><fig id="F15" position="float" orientation="portrait"><label>Figure 134.</label><caption><p>Geographic distributions of <italic><tp:taxon-name>Scleropteroides longiprocessus</tp:taxon-name></italic> Huang &amp; Yoshitake, sp. n. (●) and <italic><tp:taxon-name>Scleropteroides horridulus</tp:taxon-name></italic> (Voss) (▲).</p></caption><graphic xmlns:xlink="http://www.w3.org/1999/xlink" xlink:href="zookeys-437-045-g015.jpg" position="float" orientation="portrait" xlink:type="simple"/></fig></tp:treatment-sec><ref-list><ref id="B24"><mixed-citation xmlns:xlink="http://www.w3.org/1999/xlink" xlink:type="simple"><person-group><name name-style="western"><surname>Morimoto</surname><given-names>K</given-names></name></person-group> (<year>1984</year>) <article-title>Curculionidae.</article-title> In: <person-group><name name-style="western"><surname>Hayashi</surname><given-names>M</given-names></name><name name-style="western"><surname>Morimoto</surname><given-names>K</given-names></name><name name-style="western"><surname>Kimoto</surname><given-names>S</given-names></name></person-group> (<role>Eds</role>) <source>The Coleoptera of Japan in Color</source>, <volume>4</volume>. <publisher-name>Hoikusha</publisher-name>, <publisher-loc>Osaka, Japan</publisher-loc>, <fpage>269</fpage>–<lpage>345</lpage>. [in Japanese, with English book title]</mixed-citation></ref><ref id="B26"><mixed-citation xmlns:xlink="http://www.w3.org/1999/xlink" xlink:type="simple"><person-group><name name-style="western"><surname>Morimoto</surname><given-names>K</given-names></name></person-group> (<year>1989</year>) <article-title>Curculionidae.</article-title> In: <person-group><name name-style="western"><surname>Hirashima</surname><given-names>Y</given-names></name></person-group> (<role>Ed</role>) <source>A Checklist of Japanese Insects</source>. <publisher-name>Kyushu University</publisher-name>, <publisher-loc>Fukuoka, Japan</publisher-loc>, <fpage>498</fpage>–<lpage>525</lpage>.</mixed-citation></ref><ref id="B16"><mixed-citation xmlns:xlink="http://www.w3.org/1999/xlink" xlink:type="simple"><person-group><name name-style="western"><surname>Kim</surname><given-names>JI</given-names></name><name name-style="western"><surname>Kim</surname><given-names>BJ</given-names></name><name name-style="western"><surname>Lee</surname><given-names>OJ</given-names></name><name name-style="western"><surname>Park</surname><given-names>HC</given-names></name></person-group> (<year>1991</year>) <article-title>Faunistic study on the insect from Mt. Songni.</article-title><source>Report of the Korean Commission for Conversation of Nature and Natural Resources</source><volume>29</volume>: <fpage>163</fpage>–<lpage>193</lpage>.</mixed-citation></ref><ref id="B17"><mixed-citation xmlns:xlink="http://www.w3.org/1999/xlink" xlink:type="simple"><person-group><name name-style="western"><surname>Korotyaev</surname><given-names>BA</given-names></name></person-group> (<year>1996</year>) <article-title>Key to genera of the tribe Ceutorhynchini.</article-title> In: <person-group><name name-style="western"><surname>Ler</surname><given-names>PA</given-names></name></person-group> (<role>Ed</role>) <source>Key to the Insects of the Russian Far East</source>, <volume>3</volume>. <publisher-name>Dal'nauka</publisher-name>, <publisher-loc>Vladivostok</publisher-loc>, <fpage>455</fpage>–<lpage>468</lpage>. <comment>[in Russian]</comment></mixed-citation></ref><ref id="B11"><mixed-citation xmlns:xlink="http://www.w3.org/1999/xlink" xlink:type="simple"><person-group><name name-style="western"><surname>Hong</surname><given-names>KJ</given-names></name><name name-style="western"><surname>Egorov</surname><given-names>BA</given-names></name><name name-style="western"><surname>Kwon</surname><given-names>YJ</given-names></name></person-group> (<year>1999</year>) <article-title>Taxonomic review of Korean Ceutorhynchinae (Coleoptera, Curculionidae) I. Subtribes Rhinoncina, Scleropterina, and Amalina.</article-title><source>Insecta Koreana</source><volume>16</volume>: <fpage>47</fpage>–<lpage>75</lpage>.</mixed-citation></ref><ref id="B12"><mixed-citation xmlns:xlink="http://www.w3.org/1999/xlink" xlink:type="simple"><person-group><name name-style="western"><surname>Hong</surname><given-names>KJ</given-names></name><name name-style="western"><surname>Egorov</surname><given-names>BA</given-names></name><name name-style="western"><surname>Korotyaev,</surname><given-names>BA</given-names></name></person-group> (<year>2000</year>) <article-title>Illustrated Catalogue of Curculionidae in Korea (Coleoptera).</article-title> In: <person-group><name name-style="western"><surname>Park</surname><given-names>KT</given-names></name></person-group> (<role>Ed</role>) <source>Insects of Korea</source>, <volume>5</volume>. <publisher-name>Korea Research Institute of Bioscience and Biotechnology &amp; Center for Insect Systematics</publisher-name>, <publisher-loc>Seoul, Korea</publisher-loc>, <size units="page">340 pp</size>.</mixed-citation></ref><ref id="B38"><mixed-citation xmlns:xlink="http://www.w3.org/1999/xlink" xlink:type="simple"><person-group><name name-style="western"><surname>Yoshitake</surname><given-names>H</given-names></name><name name-style="western"><surname>Kojima</surname><given-names>H</given-names></name><name name-style="western"><surname>Morimoto</surname><given-names>K</given-names></name></person-group> (<year>2004</year>) <article-title>Subfamily Ceutorhynchinae.</article-title> In: <person-group><name name-style="western"><surname>Kojima</surname><given-names>H</given-names></name><name name-style="western"><surname>Morimoto</surname><given-names>K</given-names></name></person-group> (<role>Eds</role>) <issue-title>An online checklist and database of the Japanese weevils (Insecta: Coleoptera: Curculionoidea) (excepting Scolytidae and Platypodidae).</issue-title><source>Bulletin of the Kyushu University Museum</source> (<issue>2</issue>): <fpage>100</fpage>–<lpage>106</lpage>.</mixed-citation></ref><ref id="B18"><mixed-citation xmlns:xlink="http://www.w3.org/1999/xlink" xlink:type="simple"><person-group><name name-style="western"><surname>Korotyaev</surname><given-names>BA</given-names></name><name name-style="western"><surname>Hong</surname><given-names>KJ</given-names></name></person-group> (<year>2004</year>) <article-title>A revised list of the weevil subfamily Ceutorhynchinae (Coleoptera; Curculionidae) of the Korean fauna, with contribution to the knowledge of the fauna of neighbouring countries.</article-title><source>Journal of Asia-Pacific Entomology</source><volume>7</volume>: <fpage>143</fpage>–<lpage>169</lpage>. doi: <ext-link ext-link-type="doi" xlink:href="10.1016/S1226-8615(08)60211-3" xlink:type="simple">10.1016/S1226-8615(08)60211-3</ext-link></mixed-citation></ref><ref id="B8"><mixed-citation xmlns:xlink="http://www.w3.org/1999/xlink" xlink:type="simple"><person-group><name name-style="western"><surname>Colonnelli</surname><given-names>E</given-names></name></person-group> (<year>2004</year>) <source>Catalogue of Ceutorhynchinae of the World, with a Key to Genera (Insecta: Coleoptera: Curculionidae).</source><publisher-name>Argania Editio</publisher-name>, <publisher-loc>Barcelona, Spain</publisher-loc>, <size units="page">124 pp</size>.</mixed-citation></ref><ref id="B19"><mixed-citation xmlns:xlink="http://www.w3.org/1999/xlink" xlink:type="simple"><person-group><name name-style="western"><surname>Korotyaev</surname><given-names>BA</given-names></name><name name-style="western"><surname>Yoshitake</surname><given-names>H</given-names></name><name name-style="western"><surname>Huang</surname><given-names>J</given-names></name></person-group> (<year>2014</year>) <article-title>A taxonomic note on <italic>Homorosoma horridulum</italic> Voss, 1958 (Coleoptera: Curculionidae), with new records from Taiwan.</article-title><source>Zootaxa</source><volume>3786</volume>: <fpage>99</fpage>–<lpage>100</lpage>. doi: <ext-link ext-link-type="doi" xlink:href="10.11646/zootaxa.3786.1.9" xlink:type="simple">10.11646/zootaxa.3786.1.9</ext-link></mixed-citation></ref></ref-list></tp:taxon-treatment>
