# Supplementary material for: Taxonomic revision of the East Asian genus Scleropteroides Colonnelli, 1979 (Coleoptera, Curculionidae, Ceutorhynchinae)
Source: Zookeys. 2014 Aug 28;(437):45–86. doi: 10.3897/zookeys.437.6563 (PMC4155730; doi:10.3897/zookeys.437.6563)
Supplement: XML Treatment for Scleropteroides hypocrita [file zookeys.437.6563-treatment2.xml]

<!DOCTYPE tp:taxon-treatment
  PUBLIC "-//TaxonX//DTD Taxonomic Treatment Publishing DTD v0 20100105//EN" "tax-treatment-NSO.dtd">
<tp:taxon-treatment xmlns:tp="http://www.plazi.org/taxpub"><tp:treatment-meta><kwd-group><label>Taxon classification</label><kwd><named-content content-type="kingdom">Animalia</named-content></kwd><kwd><named-content content-type="order">Coleoptera</named-content></kwd><kwd><named-content content-type="family">Curculionidae</named-content></kwd></kwd-group><mixed-citation publication-type="journal"><person-group><name><surname>Huang</surname><given-names>Junhao</given-names></name><name><surname>Yoshitake</surname><given-names>Hiraku</given-names></name><name><surname>Zhang</surname><given-names>Runzhi</given-names></name><name><surname>Ito</surname><given-names>Motomi</given-names></name></person-group><article-title>Taxonomic revision of the East Asian genus <italic>Scleropteroides</italic> Colonnelli, 1979 (Coleoptera, Curculionidae, Ceutorhynchinae)</article-title><source>Zookeys</source><day>28</day><month>8</month><year>2014</year><volume>2014</volume><issue>437</issue><fpage>45</fpage><lpage>86</lpage><pub-id pub-id-type="doi">10.3897/zookeys.437.6563</pub-id></mixed-citation></tp:treatment-meta><tp:nomenclature><tp:taxon-name>
                        <tp:taxon-name-part taxon-name-part-type="genus">Scleropteroides</tp:taxon-name-part>
                        <tp:taxon-name-part taxon-name-part-type="species">hypocrita</tp:taxon-name-part>
                    </tp:taxon-name><tp:taxon-authority>(Hustache, 1916)</tp:taxon-authority><xref ref-type="fig" rid="F1">Figs 1</xref><xref ref-type="fig" rid="F1">, 2</xref><xref ref-type="fig" rid="F3">, 22</xref><xref ref-type="fig" rid="F3">–25</xref><xref ref-type="fig" rid="F4">, 34</xref><xref ref-type="fig" rid="F4">–35</xref><xref ref-type="fig" rid="F5">, 40</xref><xref ref-type="fig" rid="F6">–</xref><xref ref-type="fig" rid="F7">69</xref><xref ref-type="fig" rid="F14">, 133</xref><xref ref-type="fig" rid="F16">, 135</xref><xref ref-type="fig" rid="F16">–138</xref><tp:nomenclature-citation-list><tp:nomenclature-citation><tp:taxon-name>Ceuthorrhynchidius hypocrita</tp:taxon-name><comment> Hustache, 1916: 126 (type locality: “Japon, Mont Takao, près Hachiôji”). – <xref ref-type="bibr" rid="B2">Chûjô 1960</xref>: 8 (Tsushima). – <xref ref-type="bibr" rid="B27">Nakane 1963</xref>: 374, pl.187, fig. 17 (Honshu).</comment></tp:nomenclature-citation><tp:nomenclature-citation><tp:taxon-name>Ceuthorrhynchidius hypocritus</tp:taxon-name><comment> (incorrect subsequent spelling): <xref ref-type="bibr" rid="B32">Dalla Torre and Hustache 1930</xref>: 33 (in catalog; “Japon”). – <xref ref-type="bibr" rid="B22">Morimoto 1962</xref>: 194 (in checklist; Honshu, Shikoku, Kyushu).</comment></tp:nomenclature-citation><tp:nomenclature-citation><tp:taxon-name>Rhytidosomus (Rhytidosomus) holdhausi</tp:taxon-name><comment> Wagner, 1944: 59 (“Süd-Japan”). – <xref ref-type="bibr" rid="B34">Voss 1971</xref>: 55.</comment></tp:nomenclature-citation><tp:nomenclature-citation><tp:taxon-name>Homorosoma horridulum</tp:taxon-name><comment>: <xref ref-type="bibr" rid="B4">Chûjô and Voss 1960</xref>: 7 (in part; misidentified, not <xref ref-type="bibr" rid="B33">Voss 1958</xref>; Shikoku: Ehime, Omogo).</comment></tp:nomenclature-citation><tp:nomenclature-citation><tp:taxon-name>Scleropteroides hypocrita</tp:taxon-name><comment>: Colonnelli, 1979: 216. – <xref ref-type="bibr" rid="B25">Morimoto 1985</xref>: 316, pl. 62, fig. 15 (Honshu, Shikoku, Kyushu; <italic><tp:taxon-name>Rubus</tp:taxon-name></italic> spp.); <xref ref-type="bibr" rid="B26">Morimoto 1989</xref>: 514 (in checklist; Honshu, Izu Islands, Shikoku, Kyushu). – <xref ref-type="bibr" rid="B16">Kim et al. 1991</xref>: 183 (record from Korea). – <xref ref-type="bibr" rid="B11">Hong et al. 1999</xref>: 63. – <xref ref-type="bibr" rid="B12">Hong et al. 2000</xref>: 123. – <xref ref-type="bibr" rid="B38">Yoshitake et al. 2004</xref>: 105 (in checklist). – <xref ref-type="bibr" rid="B18">Korotyaev and Hong 2004</xref>: 146. – <xref ref-type="bibr" rid="B8">Colonnelli 2004</xref>: 34 (in catalog).</comment></tp:nomenclature-citation><tp:nomenclature-citation><tp:taxon-name>Rhytidosomus holdhausi</tp:taxon-name><comment>: <xref ref-type="bibr" rid="B23">Morimoto 1983</xref>: 54 (= <italic><tp:taxon-name>Scleropteroides hypocrita</tp:taxon-name></italic>).</comment></tp:nomenclature-citation><tp:nomenclature-citation><tp:taxon-name>Scleropteroides hypocritus</tp:taxon-name><comment>: <xref ref-type="bibr" rid="B24">Morimoto 1984</xref>: 316, pl. 62, fig. 15 (Honshu, Shikoku, Kyushu; <italic><tp:taxon-name>Rubus</tp:taxon-name></italic> spp.).</comment></tp:nomenclature-citation><tp:nomenclature-citation><tp:taxon-name>Rhytidosoma (Rhytidosoma) holdhausi</tp:taxon-name><comment>: <xref ref-type="bibr" rid="B7">Colonnelli 1994</xref>: 214 (= <italic><tp:taxon-name>Scleropteroides hypocrita</tp:taxon-name></italic>).</comment></tp:nomenclature-citation></tp:nomenclature-citation-list></tp:nomenclature><tp:treatment-sec sec-type="Diagnosis"><title>Diagnosis.</title><p>This species is characterized by the following characters: prothorax moderately constricted in the subapical part (Fig. <xref ref-type="fig" rid="F4">34</xref>); elytra with weakly prominent humeri, gently convergent toward the subapical calli (Fig. <xref ref-type="fig" rid="F4">35</xref>); scales in a row on elytral intervals, semirecumbent, evidently shorter than width of each interval (Fig. <xref ref-type="fig" rid="F4">35</xref>); apical half of the male rostrum slightly widened (Fig. <xref ref-type="fig" rid="F3">22</xref>); male metaventrite weakly prominent ventrally along the apico-lateral margin of the metaventral receptacle; male ventrite I with a median prominence along the apical margin; penis with apical projection blunt, rounded at the apex (Figs <xref ref-type="fig" rid="F5">41</xref>, <xref ref-type="fig" rid="F6">51</xref>, <xref ref-type="fig" rid="F7">61</xref>); basal part of the endophallus with a pair of fig-like sclerites (Figs <xref ref-type="fig" rid="F5">40</xref>, <xref ref-type="fig" rid="F6">50</xref>, <xref ref-type="fig" rid="F7">60</xref>); female sternite VIII with slender arms that are arcuate apically (Figs <xref ref-type="fig" rid="F5">47</xref>, <xref ref-type="fig" rid="F6">57</xref>, <xref ref-type="fig" rid="F7">67</xref>); posterior part of the bursa copulatrix densely covered with minute coniform spicules (Figs <xref ref-type="fig" rid="F5">45</xref>, <xref ref-type="fig" rid="F6">55</xref>, <xref ref-type="fig" rid="F7">65</xref>).</p></tp:treatment-sec><tp:treatment-sec sec-type="Male"><title>Male.</title><p>LB: 2.18–2.66 (mean, 2.41). LR: 0.96–1.11 (mean, 1.03). WP: 0.94–1.08 (mean, 1.01). LP: 0.78–0.97 (mean, 0.86). WE: 1.48–1.79 (mean, 1.61). LE: 1.50–1.82 (mean, 1.64). N = 10 for all measurements. Habitus as shown in Figs <xref ref-type="fig" rid="F1">1–2</xref>.</p><fig id="F1" position="float" orientation="portrait"><label>Figures 1–6.</label><caption><p>Habitus of <italic><tp:taxon-name>Scleropteroides</tp:taxon-name></italic> spp., males. <bold>1–2</bold> <italic><tp:taxon-name>Scleropteroides hypocrita</tp:taxon-name></italic> (Hustache) <bold>3–4</bold> <italic><tp:taxon-name>Scleropteroides longiprocessus</tp:taxon-name></italic> Huang &amp; Yoshitake, sp. n. <bold>5–6</bold> <italic><tp:taxon-name>Scleropteroides horridulus</tp:taxon-name></italic> (Voss) <bold>1, 3, 5</bold> Dorsal habitus <bold>2, 4, 6</bold> Lateral habitus. Scale: 0.50 mm.</p></caption><graphic xmlns:xlink="http://www.w3.org/1999/xlink" xlink:href="zookeys-437-045-g001.jpg" position="float" orientation="portrait" xlink:type="simple"/></fig><fig id="F2" position="float" orientation="portrait"><label>Figures 7–21.</label><caption><p>Diagnostic characteristics of <italic><tp:taxon-name>Scleropteroides</tp:taxon-name></italic>. <bold>7</bold> Head, dorsal view <bold>8</bold> Head, lateral view <bold>9</bold> Antenna <bold>10</bold> Prothorax <bold>11</bold> Body, dorsal view <bold>12</bold> Body, lateral view <bold>13</bold> Body, ventral view <bold>14</bold> Metendosternite <bold>15</bold> Legs <bold>16</bold> Base of hind-tibia, showing extensor and flexor tendons <bold>17</bold> Tarsus <bold>18</bold> Tarsomere V, lateral view <bold>19</bold> Hind wing <bold>20</bold> Tergites <bold>21</bold> Tergite VII. Scale: 1.00 mm for <bold>7, 8, 10–13, 16, 19–20</bold>; 0.75 mm for <bold>15, 20</bold>; 0.50 mm for <bold>9, 14, 17–18, 21.</bold></p></caption><graphic xmlns:xlink="http://www.w3.org/1999/xlink" xlink:href="zookeys-437-045-g002.jpg" position="float" orientation="portrait" xlink:type="simple"/></fig><p><italic>Vestiture</italic>. Clavate scales short and semirecumbent on head, basal 2/3 of rostrum, and pronotum. Hair-like scales fine and semirecumbent on apical 1/3 of rostrum. Scales on elytral intervals (Fig. <xref ref-type="fig" rid="F4">35</xref>) semirecumbent, short, 0.4–0.8 × as long as interval width. Clavate scales on tibiae semierect.</p><p><italic>Rostrum</italic> (Figs <xref ref-type="fig" rid="F3">22</xref>–<xref ref-type="fig" rid="F3">23</xref>) slender, 1.15–1.24 × as long as pronotum; apical part of sides slightly widened and 1.14 × as long as basal part. Antennae (Fig. <xref ref-type="fig" rid="F3">23</xref>) with length ratio of funicular segments I: II: III: IV: V: VI = 1.89: 1.44: 1.36: 1.00: 1.17: 1.00 and width ratio = 1.71: 1.00: 1.21: 1.29: 1.50: 1.64.</p><fig id="F3" position="float" orientation="portrait"><label>Figures 22–33.</label><caption><p>Heads of <italic><tp:taxon-name>Scleropteroides</tp:taxon-name></italic> spp. <bold>22–25</bold> <italic><tp:taxon-name>Scleropteroides hypocrita</tp:taxon-name></italic> (Hustache) <bold>26–29</bold> <italic><tp:taxon-name>Scleropteroides longiprocessus</tp:taxon-name></italic> Huang &amp; Yoshitake, sp. n. <bold>30–33</bold> <italic><tp:taxon-name>Scleropteroides horridulus</tp:taxon-name></italic> (Voss) <bold>22, 23, 26, 27, 30–31</bold> Male <bold>24, 25, 28, 29, 32–33</bold> Female <bold>22, 24, 26, 28, 30, 32</bold> Dorsal view <bold>23, 25, 27, 29, 31, 33</bold> Lateral view. Scale: 0.50 mm.</p></caption><graphic xmlns:xlink="http://www.w3.org/1999/xlink" xlink:href="zookeys-437-045-g003.jpg" position="float" orientation="portrait" xlink:type="simple"/></fig><p><italic>Pronotum</italic> (Fig. <xref ref-type="fig" rid="F4">34</xref>) 1.12–1.21 × as long as wide, 0.51–0.54 × as long as and 0.60–0.66 × as wide as elytra; subapical constriction moderate; sides slightly widened from base to basal 1/3, faintly narrowed to middle, then gradually convergent toward apex.</p><fig id="F4" position="float" orientation="portrait"><label>Figures 34–39.</label><caption><p>Pronotum and right elytron of <italic><tp:taxon-name>Scleropteroides</tp:taxon-name></italic> spp., male. <bold>34–35</bold> <italic><tp:taxon-name>Scleropteroides hypocrita</tp:taxon-name></italic> (Hustache) <bold>36–37</bold> <italic><tp:taxon-name>Scleropteroides longiprocessus</tp:taxon-name></italic> Huang &amp; Yoshitake, sp. n. <bold>38–39</bold> <italic><tp:taxon-name>Scleropteroides horridulus</tp:taxon-name></italic> (Voss) <bold>34, 36, 38</bold> Pronotum <bold>35, 37, 39</bold> Right elytron. Scale: 0.50 mm.</p></caption><graphic xmlns:xlink="http://www.w3.org/1999/xlink" xlink:href="zookeys-437-045-g004.jpg" position="float" orientation="portrait" xlink:type="simple"/></fig><p><italic>Elytra</italic> 0.98–1.07 × as long as wide, 1.87–1.97 × as long as and 1.51–1.66 × as wide as pronotum, gently convergent toward subapical calli; humeral calli weakly prominent; subapical calli weakly prominent.</p><p><italic>Underside</italic>. Metaventrite weakly prominent ventrally along apico-lateral margin of metaventral receptacle. Venter coarsely and moderately densely punctured; ventrite I with median prominence along apical margin; prominence weak, semicircular, densely and finely punctured; ventrite V with more or less shallow median concavity; length ratio of ventrites I: II: III: IV: V = 4.18: 2.00: 1.00: 1.14: 1.82 and width ratio = 1.96: 1.75: 1.32: 1.18: 1.00.</p><p><italic>Pygidium</italic> transverse-pentagonal.</p><p><italic>Terminalia and genitalia</italic>. Sternite VIII (Figs <xref ref-type="fig" rid="F5">44</xref>, <xref ref-type="fig" rid="F6">54</xref>, <xref ref-type="fig" rid="F7">64</xref>) diminished into pair of eye-shaped sclerites; spiculum gastrale robust, evidently longer than penis or its apodeme, bent leftward. Tegmen (Figs <xref ref-type="fig" rid="F5">43</xref>, <xref ref-type="fig" rid="F6">53</xref>, <xref ref-type="fig" rid="F7">63</xref>) with apodeme more or less stout, nearly 0.8 × as long as the diameter of the tegminal ring, more or less widened toward apex. Penis (Figs <xref ref-type="fig" rid="F5">40</xref>–<xref ref-type="fig" rid="F5">42</xref>, <xref ref-type="fig" rid="F6">50</xref>–<xref ref-type="fig" rid="F6">52</xref>, <xref ref-type="fig" rid="F7">60</xref>–<xref ref-type="fig" rid="F7">62</xref>) broad, relatively thin in profile, more or less moderately curved downward in the basal 2/3, then slightly bent upward in apical 1/3; sides faintly narrowed from base to basal 1/3, slightly broadened from basal 1/3 to apical 1/5, then strongly convergent apically; apical projection blunt, rounded at apex. Basal part of endophallus (Figs <xref ref-type="fig" rid="F5">40</xref>, <xref ref-type="fig" rid="F6">50</xref>, <xref ref-type="fig" rid="F7">60</xref>) with pair of fig-like sclerites, numerous rounded spicules in median part, and moderately dense minute spicules in apical part.</p><fig id="F5" position="float" orientation="portrait"><label>Figures 40–49.</label><caption><p>Male and female terminalia of <italic><tp:taxon-name>Scleropteroides hypocrita</tp:taxon-name></italic> (Hustache) from Takaosan, Japan. <bold>40</bold> Aedeagus, dorsal view <bold>41</bold> Apex of the penis, dorsal view <bold>42</bold> Aedeagus, lateral view <bold>43</bold> Tegmen <bold>44</bold> Sternites VIII and IX, male <bold>45</bold> Female terminalia and genitalia, lateral view. <bold>46</bold> Tergite VIII, female <bold>47</bold> Sternite VIII, female <bold>48</bold> Coxite and stylus. <bold>49</bold> Spermatheca. Scale: 0.20 mm for <bold>40–47</bold>, 0.10 mm for <bold>48–49.</bold></p></caption><graphic xmlns:xlink="http://www.w3.org/1999/xlink" xlink:href="zookeys-437-045-g005.jpg" position="float" orientation="portrait" xlink:type="simple"/></fig><fig id="F6" position="float" orientation="portrait"><label>Figures 50–59.</label><caption><p>Male and female terminalia of <italic><tp:taxon-name>Scleropteroides hypocrita</tp:taxon-name></italic> (Hustache) from Mt. Jirisan, Korea. <bold>50</bold> Aedeagus, dorsal view <bold>51</bold> Apex of the penis, dorsal view <bold>52</bold> Aedeagus, lateral view <bold>53</bold> Tegmen <bold>54</bold> Sternites VIII and IX, male <bold>55</bold> Female genitalia, lateral view <bold>56</bold> Tergite VIII, female <bold>57</bold> Sternite VIII, female <bold>58</bold> Coxite and stylus <bold>59</bold> Spermatheca. Scale: 0.20 mm for <bold>50–57</bold>, 0.10 mm for <bold>58–59.</bold></p></caption><graphic xmlns:xlink="http://www.w3.org/1999/xlink" xlink:href="zookeys-437-045-g006.jpg" position="float" orientation="portrait" xlink:type="simple"/></fig><fig id="F7" position="float" orientation="portrait"><label>Figures 60–69.</label><caption><p>Male and female terminalia of <italic><tp:taxon-name>Scleropteroides hypocrita</tp:taxon-name></italic> (Hustache) from Heilongjiang, northeastern China. <bold>60</bold> Aedeagus, dorsal view <bold>61</bold> Apex of the penis, dorsal view <bold>62</bold> Aedeagus, lateral view <bold>63</bold> Tegmen <bold>64</bold> Sternites VIII and IX, male <bold>65</bold> Female genitalia, lateral view <bold>66</bold> Tergite VIII, female <bold>67</bold> Sternite VIII, female <bold>68</bold> Coxite and stylus <bold>69</bold> Spermatheca. Scale: 0.20 mm for <bold>60–67</bold>, 0.10 mm for <bold>68–69.</bold></p></caption><graphic xmlns:xlink="http://www.w3.org/1999/xlink" xlink:href="zookeys-437-045-g007.jpg" position="float" orientation="portrait" xlink:type="simple"/></fig></tp:treatment-sec><tp:treatment-sec sec-type="Female"><title>Female.</title><p>LB: 2.28–2.67 (mean, 2.50). LR: 1.05–1.31 (mean, 1.19). WP: 0.95–1.11 (mean, 1.03). LP: 0.80–0.97 (mean, 0.89). WE: 1.54–1.89 (mean, 1.72). LE: 1.57–1.82 (mean, 1.72). N = 11 for all measurements.</p><p><italic>Rostrum</italic> (Figs <xref ref-type="fig" rid="F3">24</xref>–<xref ref-type="fig" rid="F3">25</xref>) slightly more slender, 1.27–1.36 × as long as pronotum.</p><p><italic>Pronotum</italic> 1.11–1.20 × as wide as long.</p><p><italic>Elytra</italic> 0.97–1.03 × as long as wide.</p><p><italic>Underside</italic>. Metaventrite more strongly prominent ventrally along apical margin of metaventral receptacle. Ventrites I and II moderately inflated, sparsely punctured, lacking prominence. Ventrite V lacking concavity, with only longitudinal median sulcus that is sometimes obscure.</p><p><italic>Pygidium</italic> smaller, fan-shaped.</p><!--PageBreak--><!--PageBreak--><p><italic>Terminalia and genitalia</italic>. Tergite VIII (Figs <xref ref-type="fig" rid="F5">46</xref>, <xref ref-type="fig" rid="F6">56</xref>, <xref ref-type="fig" rid="F7">66</xref>) with pair of combs of dense, long setae along apical margin. Sternite VIII (Figs <xref ref-type="fig" rid="F5">47</xref>, <xref ref-type="fig" rid="F6">57</xref>, <xref ref-type="fig" rid="F7">67</xref>) with pair of patches of several minute setae near apex; arms relatively slender, nearly 0.8 × as long as apodemes, nearly half as long as coxite and stylus combined, slightly basally fused, and apically arcuate; apodemes slender, moderately divergent near apex. Bursa copulatrix (Figs <xref ref-type="fig" rid="F5">45</xref>, <xref ref-type="fig" rid="F6">55</xref>, <xref ref-type="fig" rid="F7">65</xref>) with dense minute coniform spicules in posterior part. Coxites (Figs <xref ref-type="fig" rid="F5">48</xref>, <xref ref-type="fig" rid="F6">58</xref>, <xref ref-type="fig" rid="F7">68</xref>) robust, subdivided into two pieces, nearly 7.0 × as long as styli; styli apicolaterally inserted, moderate in length, nearly 2.0 × as long as wide. Spermatheca (Figs <xref ref-type="fig" rid="F5">49</xref>, <xref ref-type="fig" rid="F6">59</xref>, <xref ref-type="fig" rid="F7">69</xref>) with cornu slender, strongly curved and slightly attenuate; collum slightly convex; ramus indistinct; insertions of duct and gland close to each other.</p><p>Otherwise as in male.</p></tp:treatment-sec><tp:treatment-sec sec-type="Material examined"><title>Material examined.</title><p>HOLOTYPE: 1 female (MNHN), “Mont Takao/près Hachiôji/Japon 30-5-08/Edme Gallois; MUSEUM PARIS/NIPPON MOYEN/E. GALLOIS 1912; <!--PageBreak--><!--PageBreak--><!--PageBreak--><!--PageBreak--><!--PageBreak--><!--PageBreak--><!--PageBreak--><!--PageBreak--><italic>Ceuthorrhynchidius</italic>/<italic>hypocritus</italic>/<italic>Hust.</italic>/<italic>type</italic>” (hand written). HOLOTYPE OF RHYTIDOSOMUS (RHYTIDOSOMUS) HOLDHAUSI WAGNER, 1944: 1 male (NHMV), "<italic>Rorelz</italic>/<italic>1875</italic>/<italic>Süd</italic>/<italic>Japan</italic>" (hand-written on grayish card); "♂" (typed on white card); "Typus" (typed on orange card); "<italic>Hÿshichosoma</italic>/det.H.Wagner/<italic>Holdhausi m.</italic>/<italic>Tÿpe</italic>! ♂" (hand-written in red on white card, partially typed); "TYPUS" (typed on red card); "<italic>Holdhausi</italic>/<italic>Jap. Wagn.</italic>" (hand-written on grayish card); "<italic>Scleropteroides</italic>/<italic>hypocrita (Hustache, 1916)</italic>/E. Colonnelli det. 19<italic>91</italic>" (hand-written on white card, partially typed). <bold>CHINA: Liaoning.</bold> 1 male and 1 female, Benxi, <named-content xmlns:xlink="http://www.w3.org/1999/xlink" content-type="dwc:verbatimCoordinates" xlink:type="simple">41°17'N, 123°44'E</named-content>, 3-VI-1963, H. Li (IZCAS, IOZ(E)896779 and 896770). 1 male, Anshan, Qianshan, <named-content xmlns:xlink="http://www.w3.org/1999/xlink" content-type="dwc:verbatimCoordinates" xlink:type="simple">41°05'N, 123°06'E</named-content>, 9-VI-1963, H. Li (IZCAS, IOZ(E)896773). 1 male and 1 female, Fengcheng, Tongyuanpu, <named-content xmlns:xlink="http://www.w3.org/1999/xlink" content-type="dwc:verbatimCoordinates" xlink:type="simple">40°17'N, 123°55'E</named-content>, 30-VI-1963, H. Li (IZCAS, IOZ(E)896771–896772). <bold>Heilongjiang.</bold> 2 males and 2 females, Ercengdianzi, <named-content xmlns:xlink="http://www.w3.org/1999/xlink" content-type="dwc:verbatimCoordinates" xlink:type="simple">45°26'N, 127°07'E</named-content>, 15–22-VI-1941 (IZCAS, IOZ(E)896474–896477). <bold>D.P.R. KOREA: Pyonganbukdo.</bold> 1 female, Mt. Myohyang-San, Around Habiro, 200–550 m, 29-VI- 2009, C. Han (NIAES). <bold>Pyeongyangjikhalsi.</bold> PyongYang-City, around Mt. RyongAk-San, near Suna-river: 1 male and 2 females, 18-V-2012, C. Han (NIAES); 1 female, 19–22-V-2012, C. Han (NIAES). <bold>R. KOREA: Gangwondo.</bold> 3 males and 5 females, Chuncheongun, Dongmyeon, Gamjeongri, 21-V-1992, K. Morimoto (ELKU). 3 males and 1 female, Chuncheongun, 11-VI-1997, K. Morimoto (ELKU). <bold>Gyeonggido.</bold> Pocheongun, Kwangnung: 2 males and 3 females, 16-V-1984, K. Morimoto (ELKU); 1 male and 1 female, 14–19-V-1992, M. T. Chujo (ELKU). <bold>Gyeongsangbukdo.</bold> 1 male and 1 female, Yeonggi, 14-VI-1997, K. Morimoto (ELKU). <bold>Gyeongsangnamdo.</bold> 1 female, Mt. Jirisan, Daesungri, 8-VI-1991, J. D. Bae (ELKU). 1 female, Mt. Jirisan, Bycjum Valley, 9-VI-1983, Lee Lab (ELKU). 1 female, Mt. Jirisan, Yeongsinbong–Samsinbong, 17-VI-1994, H. Kojima (ELKU). 1 female, Mt. Jirisan, Piagol, 30-V-2000, H. Yoshitake (NIAES). 1 male, Mt. Jirisan, Simweon, 31-V-2000, S. Kamitani (NIAES). 1 male, Mt. Jirisan, 31-V-2000, H. Yoshitake (NIAES). Hamyanggun, Macheonmyeon, Samjeongri, Mt. Jirisan: 2 males and 2 females, 9-V-1991, J. D. Bae (ELKU); 1 male, 9-V-1991, K. Morimoto (ELKU); 3 females, 11-V-1991, J. D. Bae (ELKU); 2 males and 3 females, 15-V-1991, J. D. Bae (ELKU); 4 males and 1 female, 6-VI-1991, J. D. Bae (ELKU); 2 males and 2 females, Samjeongrurak, 7-VI-1991, J. D. Bae (ELKU); 1 male, 14-VII-1991, K. Morimoto (ELKU); 13 males and 17 females, 15-V-1991, K. Morimoto (ELKU); 6 males and 6 females, 14-VI-1994, H. Kojima (NIAES); 5 females, 516 m, <named-content xmlns:xlink="http://www.w3.org/1999/xlink" content-type="dwc:verbatimCoordinates" xlink:type="simple">35°21'09.2"N, 127°38'58.8"E</named-content>, 5-V-2005, H. Yoshitake, on <italic>Rubus crataegifolius</italic> (NIAES). <bold>Jeollabukdo.</bold> 1 male and 1 female, Namwongun, Manbok Valley, 1-VI-1991, J. D. Bae (ELKU). 1 male and 5 females, Namwongun, Deongdong Valley, 7-VI-1991, J. D. Bae (ELKU). 1 male, Namwongun, Nogodan, 12-VII-1991, J. D. Bae (ELKU). 3 males and 1 female, Namwongun, Deongdongri, 19-VI-1994, H. Kojima (ELKU). Namwongun, Sannaemyeon, Simwon Valley: 1 female, 10-V-1991, K. Morimoto (ELKU); 1 male and 3 females, 13-V-1991, J. D. Bae (ELKU). Namwongun, Sannaemyeon, Jeonglyongchy: 2 females, 12-V-1991, K. Morimoto (ELKU); 1 male and 1 female, 14-V-1991, K. Morimoto (ELKU); 1 male and 1 female, 5-VI-1991, J. D. Bae; 1 male, 12-VI-1991, J. D. Bae (ELKU). <bold>JAPAN: Hokkaido.</bold> 1 male, Hidaka, 11-VII-83, Y. Shiozaki (YS). 8 males and 4 females, Taisei, Hirahama, 7-VI-2003, T. Miyata (NIAES). 1 male and 1 female, Kamiiso, Tomigawa, Hosokomatazawa, 27-VI-1993, T. Miyata (NIAES). 1 female, Fukushima, Mitake, 13-VI-1998, H. Yoshitake (NIAES). 1 male and 2 females, Assabuchou, Shimizu, 14-VI-1998, H. Yoshitake (NIAES). <bold>Honshu.</bold> AOMORI. Shimokita-hantou Peninsula, Oohata, Yunomata: 1 female, 16-VII-1956, K. Morimoto (ELKU); 1 female, 26-VII-1956, K. Morimoto (ELKU). 1 male and 1 female, Misawa, Yachigashira, 7-VI-2007, K. Morimoto (NIAES). 1 male, Hachinohe, Tanesashi-kaigan, 10-VI-2007, K. Morimoto (NIAES). IWATE. 1 male and 2 females, Miyako, Kamegamori, 15-VI-1986, K. Emoto (NIAES). 2 females, Sawauchi, Yasugasawa, 31-V-1998, H. Yoshitake (NIAES). 2 males and 1 female, Hanamaki, Toyosawa-rindou, 338–313 m, 39°28'36.2"–39°29'08.6"N, 140°56'15.7"–140°56'32.9"E, 8-VI-2007, H. Yoshitake, on <italic>R. crataegifolius</italic> (NIAES). 1 male and 1 female, Kawai, Yoshibezawa, 9-VI-2007, K. Morimoto (NIAES). 1 male, Kuji, Ootsuki-touge Pass, 10-VI-2007, K. Morimoto (NIAES). 1 male and 3 females, Kawai, Tsuchisaka-touge Pass, 12-VI-2007, J. Kantoh (NIAES). 1 male, Matsukusa, 800 m, 21-VI-1989, M. J. Sharkey (CMN). 3 males and 2 females, “Mt. Hyacinthe” (most probably an error in writing Mt. Hayachine), 500 m, 21-VI-1989, M. J. Sharkey (CMN). MIYAGI. 1 male and 3 females, Marumori, Fudou, 5-V-1994, H. Yoshitake (NIAES). 1 female, Shichigashuku, Inago, 20-V-1994, H. Yoshitake (NIAES). 1 female, Shiroishi, Mizubashounomori, 27-VI-1994, H. Yoshitake (NIAES). AKITA. Lake Tazawako: 2 females, 4-VI-1969, S. Miyakawa (SM); 3 males, 12-VI-1971, S. Miyakawa (SM); 1 male and 1 female, 15-VI-1971, S. Miyakawa (SM). 3 males and 2 females, Karabuki-shitsugen, Kuroyu, 12-VI-1974, S. Miyakawa (SM). 2 females, Hiyagata–Kunimi-onsen, 16-VI-1974, S. Miyakawa (SM). 3 males and 2 females, Senboku, Nishiki, Ainai, 10-VI-1983, S. Miyakawa (SM). YAMAGATA. 1 female, Yonezawa, Kariyasu, 15-VI-1975, S. Miyakawa (SM). 5 males and 4 females, Mt. Zaousan, Yoshikari-rindou, 18-VI-1983, S. Miyakawa (SM). 1 male, Oguni, Kotamagawa, 300 m, 6-VI-2005, H. Hirano (NIAES). 1 female, Oguni, Tamagawa, 120–150 m, 6-VI-2005, H. Hirano (NIAES). FUKUSHIMA. 1 female, Kamitoriwata, 20-VI-1976 (NIAES). Iwaki, Eda: 2 males and 1 female, 25-V-1980, Y. Shiozaki (YS). 3 males and 3 females, Minamiaizu, Funamata-rindou, 20-V-1983, S. Miyakawa (SM). 2 males, Namie, 30-IV-1994, H. Yoshitake (NIAES). Haranomachi, Yokokawa, Akane-rindou: 1 male, 15-VI-1984, K. Kinugasa (NIAES); 1 male, 31-V-1987, H. Ebihara (NIAES). Haranomachi, Kozikiishi-rindou: 11 males and 28 females, 4-VI-1988, S. Miyakawa (SM); 1 male, 4-VI-1988, S. Miyakawa (NIAES); 14 males and 9 females, 5-VI-1988, S. Miyakawa (SM). Hinoemata: 1 male, 14-VI-1980, Y. Shiozaki (YS); 1 female, 20-VI-1990, H. Kojima (ELKU); 2 females, Mikawa-rindou, 24-VI-1990, K. Yoshihara (SM). 1 male and 1 female, Nishigou, Yukiuribashi, 3-V-2002, S. Mizunoya (NIAES). 1 female, Nishigou, Daijou, 22-V-2002, S. Mizunoya (NIAES). Nishigou, Mabune: 1 male and 2 females, 650 m, 3-VI-2005 (NIAES), H. Hirano; 1 male and 1 female, 770 m, 3-VI-2005, H. Hirano (NIAES); 6 males and 8 females, 3-VI-2005, H. Yoshitake, on <italic>Rubus</italic> sp. (NIAES). IBARAKI. 3 males and 7 females, Mt. Yamizosan, Shimokitazawa, 28-V-1988, Y. Kurosawa (SM). 1 female, Takahagi, 29-V-1996, H. Takizawa (NIAES). TOCHIGI. 1 female, Mt. Sukaizan, 4–5-VII-1971, H. Takizawa (NIAES). 1 male and 1 female, Nishinasuno, 8-V-1977, S. Miyakawa (SM). 4 males and 3 females, Nikko, Kashiwagi, 16-V-1982, S. Miyakawa (SM). 1 male, Nikko, Nebazawadani, 19-VII-1940, S. Miyakawa (SM). 1 male, Fujiwara, Midorizawa-rindou, 21-V-1989, S. Miyakawa (SM). 1 female, Nasu, Toyahara, 13-VII-1996, H. Takizawa (NIAES). 1 female, Nasu, Mt. Minamigassan, 20-VII-1996, H. Takizawa (NIAES). 2 males and 1 female, Nasu-kougen, 1200–1500 m, 7-VI-2005, H. Hirano (NIAES). 4 males and 3 females, Nishinasuno, N. G. R. I., 500 m, 10-VIII-1989, M. J. Sharkey (CMN). GUNMA. 1 male and 1 female, Utsunomiya, 6-V-1968, H. Takizawa (NIAES). 2 females, Mt. Hotakayama, 13–15-VII-1975, H. Irie (ELKU). 1 female, Akagi, 21-V-1967 (SM). 1 male, Akagi, Akagi-shizenen, 9–10-V-1988, S. Saito (NIAES). 1 female, Akagi, Mt. Akagisan, 3-VI-1997, T. Ishikawa (NIAES). 1 male, Oku-tone, Lake Fujiwarako, 13-V-1990, S. Tsuyuki (NIAES). 4 males and 5 females, Niiharu, Amemi-rindou, 4-V-1998, S. Arai (NIAES). 5 males and 5 females, near Mt. Aneyama, 19-V-2001, S. Arai (NIAES). Matsuida, Kirizumi-onsen: 1 female, 27-V-1989, K. Matsumoto (NIAES); 1 male and 1 female, 27-V-1989, H. Kojima (NIAES); 1 male and 1 female, 17-V-1998, S. Arai (NIAES). SAITAMA. 2 males and 2 females, Shoumaru-touge Pass, 9-V-1976, S. Miyakawa (SM). 1 male, Minano, Shimohinozawa, Sawabe, 1-VI-1984, S. Miyakawa (SM). 1 female, Ootaki, near Taiyouji, 4-VII-1999, S. Arai (NIAES). CHIBA. 4 males and 2 females, Mt. Kiyosumiyama–Kenminnomori, 31-III-1979, J. Okuma (SM). 1 female, Bousou-hantou Peninsula, Mt. Kiyosumiyama, 30-IV-1991, S. Tsuyuki (NIAES). TOKYO. 1 male, Mitakadai, 30-V-1941, S. Miyakawa (SM). 1 male and 1 female, Mitaka, 25-V-1948, S. Miyakawa (SM). Mt. Oodakeyama: 1 male and 2 females, 21-V-1942, S. Miyakawa (SM); 4 males and 2 females, 24-V-1942, S. Miyakawa (SM). 1 female, Mt. Mitakesan, 15-V-1966 (SM). 1 female, Itsukaichi, Kariyose, 20-IV-1968, Y. Hasegawa (SM). Mt. Mitousan: 1 female, 4-V-1968, H. Takizawa; 1 male and 1 female, 27-V-1968, H. Takizawa (NIAES). 2 males and 2 females, Mt. Jinbasan, 6-V-1974, S. Miyakawa (SM). 1 male, Hinohara, Yazawa-rindou, 18-V-1997, H. Yoshitake (NIAES). Hachiouji: 3 males and 1 female, 1-V-1938, S. Miyakawa (SM); 1 male and 1 female, 1-V-1966 (SM); 2 males, 1-V-1966, S. Miyakawa (SM). Hachiouji, Uratakao, Kogesawa-rindou: 1 male, 30-IV-1938, S. Miyakawa (SM); 2 males and 2 females, 350–550 m, 35°38'30"–35°39'27" N, 139°11'57"–139°14'30" E, 17-V-2005, H. Yoshitake, on <italic>R. crataegifolius</italic> (NIAES). Okutama: 1 female, 9-V-1968, Hasegawa (SM); 1 male, 29-IV-1980, Y. Shiozaki (YS). 3 males and 4 females, Okutama, Kurasawadani, 6-V-1948, S. Miyakawa (SM). 2 males and 5 females, Okutama, Nippara, 24-V-1970, K. Unno (SM). 1 male and 1 female, Okutama, Unazawa, 7-V-1982, K. Shiozaki (YS). 2 males and 1 female, Okutama, Asamaone, 2-V-1992, K. Matsumoto (NIAES). KANAGAWA. 1 male, Yokohama, Motomachi, 29-VI-1970, S. Miyakawa (SM). 2 females, Hakone, Mt. Daigatake, Kozuka, 24-V-1979, S. Miyakawa (SM). Hadano, Mizunashigawa: 1 male, 29-IV-1983, K. Shiozaki (YS); 1 male, 29-IV-1983, Y. Shiozaki (YS). 1 female, Hadano, Yabitsu-touge Pass, 30-V-1983, K. Shiozaki (YS). 1 male, Yamakita, Mikuni-touge Pass, 23-V-1994, Y. Notsu (NIAES). 1 female, Tsukui, Kaminokawa-rindou, 21-V-1995, Y. Goto (NIAES). NIIGATA. 1 male, Kamikawa, 3-VI-2000, K. Takahashi (NIAES). FUKUI. 2 males and 5 females, Kanazu, Mt. Kariyasuyama, 20-V-1989, S. Inoue (ELKU). YAMAMASHI. 1 female, Mt. Mishotaisan, 17-VII-1940, S. Miyakawa (SM). 1 male and 1 female, Shirosu, 7-VI-1958 (ELKU). 1 female, Uenohara, 17-IV-1968 (SM). 1 male, Kawamura, Akiyama, 4-V-1969, S. Miyakawa (SM). 1 male, Lake Saiko, 27-V-1970, K. Unno (SM). 1 female, Ootsuki, Tomioka, 17-V-1976, S. Miyakawa (SM). 14 males and 19 females, Ootsuki, Koganezawa-rindou, 30-V-1980, J. Okuma (SM). 1 female, Mt. Fujisan, Subaru-line, 2000 m, 3-VI-1977, S. Miyakawa (SM). 1 female, Mt. Yatsugatake, 26-V-1979, A. Seki (NIAES). 16 males and 14 females, Koganezawa, 2-VI-1980, S. Miyakawa (SM). 1 female, Daibosatsu-touge Pass, 8-VI-1968, Y. Hasegawa (SM). Enzan, Hikawa-rindou: 1 male, 1-VII-1982, M. Sawai (SM); 1 male and 1 female, 2-VII-1982, M. Sawai (SM). 1 female, Mt. Kushigatayama, Maruyama-rindou, 23-IV-1984, S. Tsuyuki (NIAES). 2 males, Akeno, Manjuu-touge Pass, 6-VI-1986, S. Miyakawa (SM). 1 male, Kanayama, 1-VII-1989, T. Nonaka (NIAES). Ashiyasu, Hirogawara: 1 male, 24-V-1969, Y. Hasegawa (SM); 1 female, 8-VI-1989, H. Kojima (NIAES); 1 male and 1 female, 1529 m, 17-VI-1990, S. Miyakawa (SM); 1 female, 20-VI-1993, T. Horiguchi (NIAES). 1 male and 1 female, Nirasaki, Mt. Kayagatake, 16-V-1996, S. Miyakawa (SM). 1 female, Tabayama, Sanjounoyu, 20-V-1999 (NIAES). NAGANO. 1 female, Mt. Nyuukasayama, 6-VI-1942, S. Miyakawa (SM). 1 male and 3 females, Nagano, Uematsu, VI-1957, K. Matsuo (SM). 1 male and 1 female, Ina, Onasawa, 6-VI-1962, K. Oshima (ELKU). 1 male, Shimajimadani, VI-1970, N. Nino (SM). 1 female, Tobira-onsen, 26-VI-1974, H. Hayakawa (SM). 1 female, Kisofukushima, Higashiyama, 19-VII-1986, K. Matsui (SM). 1 female, Kisofukushima, 21-VIII-1988, K. Matsui (SM). 1 female, Kisofukushima, Uyama, 29-VIII-1988, K. Matsui (SM). 1 male, Kisofukushima, Kibio, 18-IX-1988, K. Matsui (SM). 1 male and 1 female, Kisokoma-kougen, Kibio, 21-VIII-1989, K. Matsui (SM). 1 male and 2 females, Nakakawa, 1-V-1998, H. Yoshitake (NIAES). 1 female, Hara, Pension Village, 2–4-VII-1998, H. Yoshitake (NIAES). GIFU. 1 male, Mt. Hakusan, 29-VI-2002, H. Hirano (NIAES). 1 female, Takane, Hiwada-kougen, 1-X-1989, K. Matsui (SM). 6 exs., Toki, 12-V-2010, K. Izawa, on <italic>R. trifidus</italic> (KI). SHIZUOKA. 1 female, Shinfuji, 30-IV-1989, N. Niwa (NIAES). 1 female, Honkawane, Sessokyou, 9–10-V-1992, T. Kishimoto (NIAES). Izu-hantou Peninsula: 2 males and 1 female, Kyuu-amagi-touge Pass, 3-V-1972, S. Miyakawa (SM); 2 males and 3 females, Mt. Nekkodake, 19-V-1974, S. Miyakawa (SM); 21 males and 16 females, Okuhara-rindou, 22-VI-1977, J. Okuma (SM); 2 females, Mt. Toogasayama, 17-V-1980, J. Okuma (SM); 1 male, Izu Okawa, 3-VI-1989, H. Takizawa (NIAES). AICHI. 8 males and 6 females, Kasugai, Hosono, 1-V-1991, H. Kojima (ELKU). Toyota, on <italic>R. trifidus</italic>: 5 exs., Oobora, Nikake-rindou, 3-V-2010, K. Izawa (KI); 6 exs., Nishiichinonochou, 8-V-2013, K. Izawa (KI); 7 exs., Asugawachou, Asugawa-hoan-rindou, 8-V-2013, K. Izawa (KI). MIE. Misugi, Hirakura: 1 male, 2-VI-1985, T. Imamura (NIAES); 3 females, 600–700 m, 15–17-V-2005, H. Hirano, on <italic>R. crataegifolius</italic> (NIAES). 1 male, Fujigawa, Mt. Suzugadake, 600 m, 3-V-2002, S. Arai (NIAES). 4 exs., Komonochou, Komono, 15-V-2013, K. Izawa, on <italic>R. microphyllus</italic> (KI). SHIGA. 1 male and 1 female, Mt. Ibukiyama, 220 m, 3-VI-1990, S. Miyakawa (SM). KYOTO. 1 male, Sugi-touge Pass, 29-V-1977, M. Sawai (SM). HYOGO. 1 male, Haga, Akasai-keikoku, 3-V-1993, S. Tsuyuki (NIAES). NARA. 1 female, Gose, Mt. Kongousan, 1100 m, 4-VII-1998, T. Kishimoto (NIAES). WAKAYAMA. 1 male and 1 female, Mt. Gomadanzan, 7–8-VI-1997, T. Ito (NIAES). 1 female, Nakahechi, Mizukami, 28-IV-2003, H. Hirano (NIAES). 1 male, Arida, Kamiyukawa, 19-V-1973, I. Matoba (ELKU). TOTTORI. 1 male and 1 female, Wakasa, Mt. Hyounosen, 7-VI-1987, K. Yoshihara (SM). SHIMANE. 1 female, Okinoshima I., Mt. Takuhiyama, 13-V-1975, J. Okuma (SM). OKAYAMA. 4 males and 1 female, Yubara, Yubara-onsen, 21-V-1991, H. Nakamura (NIAES). 1 male, Hokubou, Kamimizuta, 8-V-1982, K. Yoshihara (SM). 1 female, Iwayadani, 4-V-1981, K. Yoshihara (SM). 1 male and 1 female, Kawakami, Myouren-keikoku, 27-VI-1982, K. Yoshihara. HIROSHIMA. 1 female, Kouzan, Bessako, 10-V-1996 (ELKU). 1 female, Yoshiwa, 11-V-1976, K. Baba (ELKU). <bold>Shikoku.</bold> TOKUSHIMA. 1 male, Sanuki Mts., Mt. Ryuuousan, 17-VIII-1989, K. Matsumoto (NIAES). EHIME. 5 males and 5 females, Omogokei, 18–19-V-1968, K. Hatta (EUMJ). 1 male, Iyomishima, Tomisato, 3–5-VIII-1974, G. Tokihiro (EUMJ). 4 males and 6 females, Houjou, Kukawa, 22-IV-1977, A. Oda (EUMJ). <bold>Kyushu.</bold> FUKUOKA. Mt. Hikosan: 1 male, 18-VI-1965, K. Takeno (ELKU); 1 female, 12-VI-1965, S. Kimoto (ELKU); 1 female, 17-V-1971, M. T. Chujo (ELKU); 2 males and 1 female, 30-V-1995, K. Morimoto (ELKU). 1 male, Mt. Tachibanayama, 23-IV-1997, H. Kojima (ELKU). SAGA. 1 female, Sefuri Mts., 28-IV-2002, H. Hirano (NIAES). 16 males and 13 females, Mt. Kusenbuyama, Hakotani-rindou, 8-V-2005, H. Yoshitake, on <italic>R. crataegifolius</italic> (NIAES). NAGASAKI. Tsushima I.: 1 female, Mt. Ooboshiyama, 16-VII-1981, Y. Syouno (ELKU); 1 male, Izuhara, Mt. Ariakeyama, 5–9-V-1997, H. Yoshitake (NIAES). 2 males and 1 female, Tashirobaru, 29-IV-1979, S. Imasaka (NIAES). 1 male, Taradake Mts., Mt. Gokaharadake, 12-VI-1979, S. Imasaka (NIAES). Shimabara, Sanbuki: 1 male and 1 female, 7-V-1976, S. Imasaka (NIAES); 1 male, 10-V-1976, S. Imasaka (NIAES); 6 females, 17-V-1976, S. Imasaka (NIAES); 1 female, 21-V-1976, S. Imasaka (NIAES); 1 male and 2 females, 22-V-1976, S. Imasaka (NIAES). Shimabara, Akamatsudani: 3 females, 24-V-1980, S. Imasaka (NIAES); 1 male, 27-V-1980, S. Imasaka (NIAES). 2 females, Sasebo, Mt. Hattendake, 23-V-1982, S. Miyakawa (SM). 3 males and 2 females, Kawatana, Kobagou, 27-V-1984, J. Okuma (SM). OITA. Kuju Mts., Mt. Kurodake: 1 female, 29-VII-1979, S. Imasaka (NIAES); 1 male, 9-VI-1985, K. Konishi (ELKU); 2 males, Oike-enchi, 7-VI-2002, H. Hirano (NIAES). 1 female, Kuju Mts., Jizoubaru, 28-V-1987, K. Morimoto (ELKU). 1 male, Kuju Mts., Bougatsuru, 27-V-1988, K. Morimoto (ELKU). 1 male and 2 females, Kuju Mts., Choujabaru, 22-V-1999, K. Morimoto (ELKU). MIYAZAKI. 1 male, Ebino, Shiratori-onsen, 30-IV-1991, K. Morimoto (ELKU).</p></tp:treatment-sec><tp:treatment-sec sec-type="Distribution"><title>Distribution.</title><p>China (Liaoning and Heilongjiang – new record), Korea (North – new record, Central, South, and Ulreungdo Island), Japan (Hokkaido, Honshu, Izu Islands, Shikoku, Kyushu, and Tsushima Island) (Fig. <xref ref-type="fig" rid="F14">133</xref>).</p></tp:treatment-sec><tp:treatment-sec sec-type="Biological note"><title>Biological note.</title><p>Adults of this common species were collected from <italic><tp:taxon-name>Rubus idaeus</tp:taxon-name></italic> L. subsp. <italic>melanolasius</italic> Focke f. <italic>concolor</italic> (Kom.) Ohwi in Korea (<xref ref-type="bibr" rid="B18">Korotyaev and Hong 2004</xref>). In addition, we collected a number of adults at several localities in the southern Korean Peninsula, mainly from <italic><tp:taxon-name>Rubus crataegifolius</tp:taxon-name></italic> Bunge with flower buds and <italic><tp:taxon-name>Rubus pungens</tp:taxon-name></italic> Camb. var. <italic>oldhamii</italic> (Miq.) Maxim. with flowers. In Japan, adults have been collected on many occasions from <italic><tp:taxon-name>Rubus</tp:taxon-name></italic> species, such as <italic><tp:taxon-name>Rubus crataegifolius</tp:taxon-name></italic>, <italic><tp:taxon-name>Rubus microphyllus</tp:taxon-name></italic>, and <italic><tp:taxon-name>Rubus trifidus</tp:taxon-name></italic>. In Toyosawa-rindou, Iwate, Honshu (Fig. <xref ref-type="fig" rid="F16">135</xref>), a number of adults (Fig. <xref ref-type="fig" rid="F16">138</xref>) were found on <italic><tp:taxon-name>Rubus crataegifolius</tp:taxon-name></italic> (Fig. <xref ref-type="fig" rid="F16">136</xref>) and observed feeding on the leaves and flowers of the plant (Fig. <xref ref-type="fig" rid="F16">137</xref>).</p></tp:treatment-sec><tp:treatment-sec><!--Section generated to contain objects referenced in tp:taxon-treatment.--><fig id="F14" position="float" orientation="portrait"><label>Figure 133.</label><caption><p>Geographic distribution of <italic><tp:taxon-name>Scleropteroides hypocrita</tp:taxon-name></italic> (Hustache) (■).</p></caption><graphic xmlns:xlink="http://www.w3.org/1999/xlink" xlink:href="zookeys-437-045-g014.jpg" position="float" orientation="portrait" xlink:type="simple"/></fig><fig id="F16" position="float" orientation="portrait"><label>Figures. 135–138.</label><caption><p><italic><tp:taxon-name>Scleropteroides hypocrita</tp:taxon-name></italic> (Hustache). <bold>135</bold> Habitat in Toyosawa-rindou, Iwate, Honshu, Japan <bold>136</bold> Adult food plant, <italic><tp:taxon-name>Rubus crataegifolius</tp:taxon-name></italic> <bold>137</bold> Feeding traces of adults on a flower bud of <italic><tp:taxon-name>Rubus crataegifolius</tp:taxon-name></italic> (indicated with arrows) <bold>138</bold> Adult on a flower of <italic><tp:taxon-name>Rubus crataegifolius</tp:taxon-name></italic>.</p></caption><graphic xmlns:xlink="http://www.w3.org/1999/xlink" xlink:href="zookeys-437-045-g016.jpg" position="float" orientation="portrait" xlink:type="simple"/></fig></tp:treatment-sec><ref-list><ref id="B2"><mixed-citation xmlns:xlink="http://www.w3.org/1999/xlink" xlink:type="simple"><person-group><name name-style="western"><surname>Chûjô</surname><given-names>M</given-names></name></person-group> (<year>1960</year>) <article-title>Curculionid-beetles from the islands Iki and Tsushima, Japan collected by Dr. K. Baba in 1957.</article-title><source>Memoirs of the Faculty of Liberal Arts and Education, Kagawa University</source><volume>2</volume>(<issue>90</issue>): <fpage>1</fpage>–<lpage>10</lpage>.</mixed-citation></ref><ref id="B27"><mixed-citation xmlns:xlink="http://www.w3.org/1999/xlink" xlink:type="simple"><person-group><name name-style="western"><surname>Nakane</surname><given-names>T</given-names></name></person-group> (<year>1963</year>) <article-title>Curculionoidea.</article-title> In: <person-group><name name-style="western"><surname>Nakane</surname><given-names>T</given-names></name><name name-style="western"><surname>Ohbayashi</surname><given-names>K</given-names></name><name name-style="western"><surname>Nomura</surname><given-names>S</given-names></name><name name-style="western"><surname>Kurosawa</surname><given-names>Y</given-names></name></person-group> (<role>Eds</role>) <source>Iconographia Insectorum Japonicorum Colore Naturali Edita</source>, <volume>2 (Coleoptera)</volume>. <publisher-name>Hokuryukan</publisher-name>, <publisher-loc>Tokyo, Japan</publisher-loc>, <fpage>269</fpage>–<lpage>345</lpage>. [in Japanese, with Latin book title]</mixed-citation></ref><ref id="B32"><mixed-citation xmlns:xlink="http://www.w3.org/1999/xlink" xlink:type="simple"><person-group><name name-style="western"><surname>Dalla Torre</surname><given-names>KW von</given-names></name><name name-style="western"><surname>Hustache</surname><given-names>A</given-names></name></person-group> (<year>1930</year>) <chapter-title>Curculionidae: Ceuthorrhynchinae</chapter-title>. In: <person-group><name name-style="western"><surname>Schenkling</surname><given-names>S</given-names></name></person-group> (<role>Ed</role>) <source>Coleopterorum Catalogus auspiciis et auxilio W. Junk</source>, <volume>113</volume>. <publisher-name>W. Junk</publisher-name>, <publisher-loc>Berlin, Germany</publisher-loc>, <size units="page">150 pp</size>.</mixed-citation></ref><ref id="B22"><mixed-citation xmlns:xlink="http://www.w3.org/1999/xlink" xlink:type="simple"><person-group><name name-style="western"><surname>Morimoto</surname><given-names>K</given-names></name></person-group> (<year>1962</year>) <article-title>Provisional check list of the family Curculionidae of Japan, I.</article-title><source>Science Bulletin of the Faculty Agriculture, Kyushu University</source><volume>19</volume>(<issue>2</issue>): <fpage>183</fpage>–<lpage>217</lpage>.</mixed-citation></ref><ref id="B34"><mixed-citation xmlns:xlink="http://www.w3.org/1999/xlink" xlink:type="simple"><person-group><name name-style="western"><surname>Voss</surname><given-names>E</given-names></name></person-group> (<year>1971</year>) <article-title>Coeloptera in Loo-Choo Archipelago (III)–24. Families Attelabidae &amp; Curculionidae.</article-title><source>Memoirs of the Faculty of Liberal Arts and Education, Kagawa University</source><volume>2</volume>(<issue>202</issue>): <fpage>43</fpage>–<lpage>55</lpage>.</mixed-citation></ref><ref id="B4"><mixed-citation xmlns:xlink="http://www.w3.org/1999/xlink" xlink:type="simple"><person-group><name name-style="western"><surname>Chûjô</surname><given-names>M</given-names></name><name name-style="western"><surname>Voss</surname><given-names>E</given-names></name></person-group> (<year>1960</year>) <article-title>Neue Curculioniden-Subfamilie, -Gattungen und -Arten von Japan.</article-title><source>Memoirs of the Faculty of Liberal Arts and Education, Kagawa University</source><volume>2</volume>(<issue>94</issue>): <fpage>1</fpage>–<lpage>17</lpage>.</mixed-citation></ref><ref id="B33"><mixed-citation xmlns:xlink="http://www.w3.org/1999/xlink" xlink:type="simple"><person-group><name name-style="western"><surname>Voss</surname><given-names>E</given-names></name></person-group> (<year>1958</year>) <article-title>Ein Beitrag zur Kenntnis der Curculionidae im Grenzgebiet der Orientalischen zur Paläarktischen Region (Col., Curc.). Die von J. Klapperich und Tschung Sen in der Provinz Fukien gesammelten Rüsselkäfer.</article-title><source>Decheniana-Beihefte</source><volume>5</volume>: <fpage>1</fpage>–<lpage>139</lpage>.</mixed-citation></ref><ref id="B25"><mixed-citation xmlns:xlink="http://www.w3.org/1999/xlink" xlink:type="simple"><person-group><name name-style="western"><surname>Morimoto</surname><given-names>K</given-names></name></person-group> (<year>1985</year>) <article-title>Curculionidae.</article-title> In: <person-group><name name-style="western"><surname>Hayashi</surname><given-names>M</given-names></name><name name-style="western"><surname>Morimoto</surname><given-names>K</given-names></name><name name-style="western"><surname>Kimoto</surname><given-names>S</given-names></name></person-group> (<role>Eds</role>) <source>The Coleoptera of Japan in Color</source>, <volume>4</volume>. <edition>Second printing</edition>. <publisher-name>Hoikusha</publisher-name>, <publisher-loc>Osaka, Japan</publisher-loc>, <fpage>269</fpage>–<lpage>345</lpage>. [in Japanese, with English book title]</mixed-citation></ref><ref id="B26"><mixed-citation xmlns:xlink="http://www.w3.org/1999/xlink" xlink:type="simple"><person-group><name name-style="western"><surname>Morimoto</surname><given-names>K</given-names></name></person-group> (<year>1989</year>) <article-title>Curculionidae.</article-title> In: <person-group><name name-style="western"><surname>Hirashima</surname><given-names>Y</given-names></name></person-group> (<role>Ed</role>) <source>A Checklist of Japanese Insects</source>. <publisher-name>Kyushu University</publisher-name>, <publisher-loc>Fukuoka, Japan</publisher-loc>, <fpage>498</fpage>–<lpage>525</lpage>.</mixed-citation></ref><ref id="B16"><mixed-citation xmlns:xlink="http://www.w3.org/1999/xlink" xlink:type="simple"><person-group><name name-style="western"><surname>Kim</surname><given-names>JI</given-names></name><name name-style="western"><surname>Kim</surname><given-names>BJ</given-names></name><name name-style="western"><surname>Lee</surname><given-names>OJ</given-names></name><name name-style="western"><surname>Park</surname><given-names>HC</given-names></name></person-group> (<year>1991</year>) <article-title>Faunistic study on the insect from Mt. Songni.</article-title><source>Report of the Korean Commission for Conversation of Nature and Natural Resources</source><volume>29</volume>: <fpage>163</fpage>–<lpage>193</lpage>.</mixed-citation></ref><ref id="B11"><mixed-citation xmlns:xlink="http://www.w3.org/1999/xlink" xlink:type="simple"><person-group><name name-style="western"><surname>Hong</surname><given-names>KJ</given-names></name><name name-style="western"><surname>Egorov</surname><given-names>BA</given-names></name><name name-style="western"><surname>Kwon</surname><given-names>YJ</given-names></name></person-group> (<year>1999</year>) <article-title>Taxonomic review of Korean Ceutorhynchinae (Coleoptera, Curculionidae) I. Subtribes Rhinoncina, Scleropterina, and Amalina.</article-title><source>Insecta Koreana</source><volume>16</volume>: <fpage>47</fpage>–<lpage>75</lpage>.</mixed-citation></ref><ref id="B12"><mixed-citation xmlns:xlink="http://www.w3.org/1999/xlink" xlink:type="simple"><person-group><name name-style="western"><surname>Hong</surname><given-names>KJ</given-names></name><name name-style="western"><surname>Egorov</surname><given-names>BA</given-names></name><name name-style="western"><surname>Korotyaev,</surname><given-names>BA</given-names></name></person-group> (<year>2000</year>) <article-title>Illustrated Catalogue of Curculionidae in Korea (Coleoptera).</article-title> In: <person-group><name name-style="western"><surname>Park</surname><given-names>KT</given-names></name></person-group> (<role>Ed</role>) <source>Insects of Korea</source>, <volume>5</volume>. <publisher-name>Korea Research Institute of Bioscience and Biotechnology &amp; Center for Insect Systematics</publisher-name>, <publisher-loc>Seoul, Korea</publisher-loc>, <size units="page">340 pp</size>.</mixed-citation></ref><ref id="B38"><mixed-citation xmlns:xlink="http://www.w3.org/1999/xlink" xlink:type="simple"><person-group><name name-style="western"><surname>Yoshitake</surname><given-names>H</given-names></name><name name-style="western"><surname>Kojima</surname><given-names>H</given-names></name><name name-style="western"><surname>Morimoto</surname><given-names>K</given-names></name></person-group> (<year>2004</year>) <article-title>Subfamily Ceutorhynchinae.</article-title> In: <person-group><name name-style="western"><surname>Kojima</surname><given-names>H</given-names></name><name name-style="western"><surname>Morimoto</surname><given-names>K</given-names></name></person-group> (<role>Eds</role>) <issue-title>An online checklist and database of the Japanese weevils (Insecta: Coleoptera: Curculionoidea) (excepting Scolytidae and Platypodidae).</issue-title><source>Bulletin of the Kyushu University Museum</source> (<issue>2</issue>): <fpage>100</fpage>–<lpage>106</lpage>.</mixed-citation></ref><ref id="B18"><mixed-citation xmlns:xlink="http://www.w3.org/1999/xlink" xlink:type="simple"><person-group><name name-style="western"><surname>Korotyaev</surname><given-names>BA</given-names></name><name name-style="western"><surname>Hong</surname><given-names>KJ</given-names></name></person-group> (<year>2004</year>) <article-title>A revised list of the weevil subfamily Ceutorhynchinae (Coleoptera; Curculionidae) of the Korean fauna, with contribution to the knowledge of the fauna of neighbouring countries.</article-title><source>Journal of Asia-Pacific Entomology</source><volume>7</volume>: <fpage>143</fpage>–<lpage>169</lpage>. doi: <ext-link ext-link-type="doi" xlink:href="10.1016/S1226-8615(08)60211-3" xlink:type="simple">10.1016/S1226-8615(08)60211-3</ext-link></mixed-citation></ref><ref id="B8"><mixed-citation xmlns:xlink="http://www.w3.org/1999/xlink" xlink:type="simple"><person-group><name name-style="western"><surname>Colonnelli</surname><given-names>E</given-names></name></person-group> (<year>2004</year>) <source>Catalogue of Ceutorhynchinae of the World, with a Key to Genera (Insecta: Coleoptera: Curculionidae).</source><publisher-name>Argania Editio</publisher-name>, <publisher-loc>Barcelona, Spain</publisher-loc>, <size units="page">124 pp</size>.</mixed-citation></ref><ref id="B23"><mixed-citation xmlns:xlink="http://www.w3.org/1999/xlink" xlink:type="simple"><person-group><name name-style="western"><surname>Morimoto</surname><given-names>K</given-names></name></person-group> (<year>1983</year>) <article-title>Synonymic notes on some Japanese weevils of the families Attelabidae and Curculionidae.</article-title><source>Esakia</source><volume>20</volume>: <lpage>54</lpage>.</mixed-citation></ref><ref id="B24"><mixed-citation xmlns:xlink="http://www.w3.org/1999/xlink" xlink:type="simple"><person-group><name name-style="western"><surname>Morimoto</surname><given-names>K</given-names></name></person-group> (<year>1984</year>) <article-title>Curculionidae.</article-title> In: <person-group><name name-style="western"><surname>Hayashi</surname><given-names>M</given-names></name><name name-style="western"><surname>Morimoto</surname><given-names>K</given-names></name><name name-style="western"><surname>Kimoto</surname><given-names>S</given-names></name></person-group> (<role>Eds</role>) <source>The Coleoptera of Japan in Color</source>, <volume>4</volume>. <publisher-name>Hoikusha</publisher-name>, <publisher-loc>Osaka, Japan</publisher-loc>, <fpage>269</fpage>–<lpage>345</lpage>. [in Japanese, with English book title]</mixed-citation></ref><ref id="B7"><mixed-citation xmlns:xlink="http://www.w3.org/1999/xlink" xlink:type="simple"><person-group><name name-style="western"><surname>Colonnelli</surname><given-names>E</given-names></name></person-group> (<year>1994</year>) <article-title>Neotype and lectotype designations for Curculionidae Ceutorhynchinae, with new synonymies and new combinations (Coleoptera).</article-title><source>Fragmenta Entomologica</source><volume>26</volume>: <fpage>179</fpage>–<lpage>221</lpage>.</mixed-citation></ref></ref-list></tp:taxon-treatment>
