# Supplementary material for: Taxonomic revision of the East Asian genus Scleropteroides Colonnelli, 1979 (Coleoptera, Curculionidae, Ceutorhynchinae)
Source: Zookeys. 2014 Aug 28;(437):45–86. doi: 10.3897/zookeys.437.6563 (PMC4155730; doi:10.3897/zookeys.437.6563)
Supplement: XML Treatment for Scleropteroides longiprocessus [file zookeys.437.6563-treatment3.xml]

<!DOCTYPE tp:taxon-treatment
  PUBLIC "-//TaxonX//DTD Taxonomic Treatment Publishing DTD v0 20100105//EN" "tax-treatment-NSO.dtd">
<tp:taxon-treatment xmlns:tp="http://www.plazi.org/taxpub"><tp:treatment-meta><kwd-group><label>Taxon classification</label><kwd><named-content content-type="kingdom">Animalia</named-content></kwd><kwd><named-content content-type="order">Coleoptera</named-content></kwd><kwd><named-content content-type="family">Curculionidae</named-content></kwd></kwd-group><mixed-citation publication-type="journal"><person-group><name><surname>Huang</surname><given-names>Junhao</given-names></name><name><surname>Yoshitake</surname><given-names>Hiraku</given-names></name><name><surname>Zhang</surname><given-names>Runzhi</given-names></name><name><surname>Ito</surname><given-names>Motomi</given-names></name></person-group><article-title>Taxonomic revision of the East Asian genus <italic>Scleropteroides</italic> Colonnelli, 1979 (Coleoptera, Curculionidae, Ceutorhynchinae)</article-title><source>Zookeys</source><day>28</day><month>8</month><year>2014</year><volume>2014</volume><issue>437</issue><fpage>45</fpage><lpage>86</lpage><pub-id pub-id-type="doi">10.3897/zookeys.437.6563</pub-id></mixed-citation></tp:treatment-meta><tp:nomenclature><tp:taxon-name>
                        <tp:taxon-name-part taxon-name-part-type="genus">Scleropteroides</tp:taxon-name-part>
                        <tp:taxon-name-part taxon-name-part-type="species">longiprocessus</tp:taxon-name-part>
                        <object-id xmlns:xlink="http://www.w3.org/1999/xlink" content-type="zoobank" xlink:type="simple">http://zoobank.org/C8AC65A6-71E7-4CD0-9387-CFA00B598B09</object-id>
                    </tp:taxon-name><tp:taxon-authority>Huang &amp; Yoshitake</tp:taxon-authority><tp:taxon-status xmlns:xlink="http://www.w3.org/1999/xlink" xlink:type="simple">sp. n.</tp:taxon-status><xref ref-type="fig" rid="F1">Figs 3</xref><xref ref-type="fig" rid="F1">, 4</xref><xref ref-type="fig" rid="F3">, 26</xref><xref ref-type="fig" rid="F3">–29</xref><xref ref-type="fig" rid="F4">, 36</xref><xref ref-type="fig" rid="F4">–37</xref><xref ref-type="fig" rid="F8">, 70</xref><xref ref-type="fig" rid="F9">–89</xref><xref ref-type="fig" rid="F15">, 134</xref><!--PageBreak--><!--PageBreak--><!--PageBreak--><!--PageBreak--><!--PageBreak--></tp:nomenclature><tp:treatment-sec sec-type="Diagnosis"><title>Diagnosis.</title><p>The species is very similar to <italic><tp:taxon-name>Scleropteroides hypocrita</tp:taxon-name></italic> but is distinguished from it by the following characteristics: subapical part of the prothorax strongly constricted (Fig. <xref ref-type="fig" rid="F4">36</xref>); elytra with strongly prominent humeri, straightly convergent toward the subapical calli, (Fig. <xref ref-type="fig" rid="F4">37</xref>); scales in a row on elytral intervals semierect, nearly as long as the width of each interval (Fig. <xref ref-type="fig" rid="F4">37</xref>); apical half of the male rostrum slightly more widened (Fig. <xref ref-type="fig" rid="F3">26</xref>); male metaventrite more prominent ventrally along the apico-lateral margin of the metaventral receptacle; male ventrite I with no prominence; penis with a longer apical projection (Figs <xref ref-type="fig" rid="F8">71</xref>, <xref ref-type="fig" rid="F9">81</xref>); endophallus with a pair of narrow falcate sclerites in the basal part (Figs <xref ref-type="fig" rid="F8">70</xref>, <xref ref-type="fig" rid="F9">80</xref>); female sternite VIII with arms that are divergent apically (Figs <xref ref-type="fig" rid="F8">77</xref>, <xref ref-type="fig" rid="F9">87</xref>); bursa copulatrix without minute coniform spicules in the posterior part (Figs <xref ref-type="fig" rid="F8">75</xref>, <xref ref-type="fig" rid="F9">85</xref>).</p><fig id="F8" position="float" orientation="portrait"><label>Figures 70–79.</label><caption><p>Male and female terminalia of <italic><tp:taxon-name>Scleropteroides longiprocessus</tp:taxon-name></italic> Huang &amp; Yoshitake, sp. n. from Mt. Kusenbuyama, Kyushu, Japan. <bold>70</bold> Aedeagus, dorsal view <bold>71</bold> Apex of the penis, dorsal view <bold>72</bold> Aedeagus, lateral view <bold>73</bold> Tegmen <bold>74</bold> Sternites VIII and IX, male <bold>75</bold> Female terminalia and genitalia, lateral view <bold>76</bold> Tergite VIII, female <bold>77</bold> Sternite VIII, female <bold>78</bold> Coxite and stylus <bold>79</bold> Spermatheca. Scale: 0.20 mm for <bold>70–77</bold>, 0.10 mm for <bold>78–79.</bold></p></caption><graphic xmlns:xlink="http://www.w3.org/1999/xlink" xlink:href="zookeys-437-045-g008.jpg" position="float" orientation="portrait" xlink:type="simple"/></fig><fig id="F9" position="float" orientation="portrait"><label>Figures 80–89.</label><caption><p>Male and female terminalia of <italic><tp:taxon-name>Scleropteroides longiprocessus</tp:taxon-name></italic> Huang &amp; Yoshitake, sp. n. from Tochigi, Honshu, Japan. <bold>80</bold> Aedeagus, dorsal view <bold>81</bold> Apex of the penis, dorsal view <bold>82</bold> Aedeagus, lateral view <bold>83</bold> Tegmen <bold>84</bold> Sternites VIII and IX, male <bold>85</bold> Female genitalia, lateral view <bold>86</bold> Tergite VIII, female <bold>87</bold> Sternite VIII, female <bold>88</bold> Coxite and stylus <bold>89</bold> Spermatheca. Scale: 0.20 mm for <bold>80–87</bold>, 0.10 mm for <bold>88–89.</bold></p></caption><graphic xmlns:xlink="http://www.w3.org/1999/xlink" xlink:href="zookeys-437-045-g009.jpg" position="float" orientation="portrait" xlink:type="simple"/></fig></tp:treatment-sec><tp:treatment-sec sec-type="Male"><title>Male.</title><p>LB: 2.27–2.63 (mean, 2.39). LR: 0.97–1.08 (mean, 1.04). WP: 0.95–1.00 (mean, 0.97). LP: 0.76–0.85 (mean, 0.82). WE: 1.49–1.62 (mean, 1.57). LE: 1.53–1.66 (mean, 1.62). N = 10 for all measurements. Habitus as shown in Figs <xref ref-type="fig" rid="F1">3–4</xref>.</p><p><italic>Vestiture</italic>. Clavate scales slightly longer and semierect on head, basal 2/3 of rostrum, and pronotum. Scales on elytral intervals (Fig. <xref ref-type="fig" rid="F4">37</xref>) semierect, slightly longer, 0.9–1.2 × as long as interval width.</p><p><italic>Rostrum</italic> (Figs <xref ref-type="fig" rid="F3">26</xref>–<xref ref-type="fig" rid="F3">27</xref>) slender, 1.21–1.32 × as long as pronotum; sides more strongly widened in apical part, which is 1.23 × as wide as basal part. Antennae (Fig. <xref ref-type="fig" rid="F3">27</xref>) with length ratio of funicular segments I: II: III: IV: V: VI = 1.88: 1.54: 1.12: 1.00: 0.96: 0.96 and width ratio = 1.73: 1.00: 1.36: 1.45: 1.45: 1.55.</p><p><italic>Pronotum</italic> (Fig. <xref ref-type="fig" rid="F4">36</xref>) 1.13–1.27 × as wide as long, 0.47–0.52 × as long as and 0.59–0.65 × as wide as elytra; subapical constriction stronger; sides subparallel along basal half, then rapidly convergent toward apex.</p><p><italic>Elytra</italic> 1.01–1.04 × as wide as wide, 1.92–2.14 × as long as and 1.54–1.69 × as wide as pronotum, straightly convergent toward subapical calli; humeral calli slightly more prominent; subapical calli moderately prominent.</p><p><italic>Underside</italic>. Metaventrite moderately prominent ventrally along apico-lateral margin of metaventral receptacle. Ventrite I weakly flattened on disc, lacking prominence; length ratio of ventrites I: II: III: IV: V = 4.33: 2.00: 1.00: 1.13: 2.22 and width ratio = 1.89: 1.70: 1.23: 1.11: 1.00.</p><p><italic>Genitalia</italic>. Tegmen (Figs <xref ref-type="fig" rid="F8">73</xref>, <xref ref-type="fig" rid="F9">83</xref>) with apodeme strongly widened toward apex. Penis (Figs <xref ref-type="fig" rid="F8">70</xref>–<xref ref-type="fig" rid="F8">72</xref>, <xref ref-type="fig" rid="F9">80</xref>–<xref ref-type="fig" rid="F9">82</xref>) thick in profile; sides more or less weakly widened from base to apical 1/5, strongly convergent apically; apical projection more slender. Endophallus (Figs <xref ref-type="fig" rid="F8">70</xref>, <xref ref-type="fig" rid="F9">80</xref>) with pair of narrow falcate sclerites in basal part.</p><p>Otherwise as in <italic><tp:taxon-name>Scleropteroides hypocrita</tp:taxon-name></italic>.</p></tp:treatment-sec><tp:treatment-sec sec-type="Female"><title>Female.</title><p>LB: 2.08–2.53 (mean, 2.34). LR: 0.97–1.15 (mean, 1.09). WP: 0.90–1.07 (mean, 0.97). LP: 0.74–0.86 (mean, 0.81). WE: 1.43–1.64 (mean, 1.54). LE: 1.46–1.68 (mean, 1.59). N = 10 for all measurements.</p><p><italic>Rostrum</italic> (Figs <xref ref-type="fig" rid="F3">28</xref>–<xref ref-type="fig" rid="F3">29</xref>) slightly more slender, 1.30–1.39 × as long as pronotum.</p><p><italic>Pronotum</italic> 1.14–1.28 × as wide as long.</p><p><italic>Elytra</italic> 1.01–1.08 × as long as wide.</p><p><italic>Underside</italic>. Ventrite V with small median concavity, which is sometimes obscure. Sternite VIII (Figs <xref ref-type="fig" rid="F8">77</xref>, <xref ref-type="fig" rid="F9">87</xref>) with arms slightly more slender and apically divergent.</p><p><italic>Genitalia</italic>. Bursa copulatrix (Figs <xref ref-type="fig" rid="F8">75</xref>, <xref ref-type="fig" rid="F9">85</xref>) lacking spicules. Coxites (Figs <xref ref-type="fig" rid="F8">78</xref>, <xref ref-type="fig" rid="F9">88</xref>) nearly 5.0 × as long as styli; styli more slender, nearly three times as long as wide. Spermatheca (Figs <xref ref-type="fig" rid="F8">79</xref>, <xref ref-type="fig" rid="F9">89</xref>) with collum more strongly convex; insertions of duct and gland slightly more distant from each other.</p><p>Otherwise showing almost the same sexual dimorphism as in <italic><tp:taxon-name>Scleropteroides hypocrita</tp:taxon-name></italic>.</p></tp:treatment-sec><tp:treatment-sec sec-type="Type material"><title>Type material.</title><p>HOLOTYPE: 1 male (NIAES), “[Japan: Kyushu]/Mts. Sefuri-sanchi/Mt. Kusenbu-yama/8-V-2005/Hiraku Yoshitake” (printed on white card); “On <italic>Rubus palmatus</italic> Thunb. (Rosaceae)/[JN: Nagaba-momiji-ichigo] with flowers” (print ed on white card); “[ HOLOTYPE ] Male/<italic>Scleropteroides</italic>/<italic>longiprocessus</italic>/Huang &amp; Yoshitake, 2008” (typed on red card). PARATYPES. <bold>JAPAN: Honshu.</bold> IWATE. 1 male and 1 female, Miyako, Genbehdaira, 9-VI-2007, K. Morimoto (NIAES). 2 males and 6 females, Tsuchisaka-touge Pass, Kawai, 12-VI-2007, J. Kantoh (NIAES). MIYAGI. 1 male, Naruse, Miyatojima I., V-1995, M. Kodama (NIAES). 1 male and 2 females, Sendai, Mt. Banzan, 20-V-1995, H. Yoshitake (NIAES). AKITA. 1 male and 1 female, Lake Tazawako, 15-VI-1974, S. Miyakawa (SM). YAMAGATA. 2 males and 3 females, Mt. Zaousan, Yoshikari-rindou, 18-VI-1983, S. Miyakawa (SM). FUKUSHIMA. Haranomachi, Kozikiishi-rindou: 1 male, 30-V-1987, H. Ebihara (NIAES); 1 male, 5-VI-1988, S. Miyakawa (SM). 1 female, Haranomachi, Akanesawa-rindou, 5-VI-1988, S. Miyakawa (SM). 1 female, Namie, 30-IV-1994, H. Yoshitake (NIAES). 1 male, Iizaka, Moniwa, Yakematsu, 1-V-1997, S. Saito (NIAES). IBARAKI. Mt. Yamizosan, Shimokitazawa: 7 males and 1 female, 1022 m, 28-V-1988, S. Miyakawa (SM); 1 male and 2 females, 28-V-1988, Y. Kurosawa (SM). TOCHIGI. 1 male and 2 females, Nikko, Kashiwagi, 16-V-1982, S. Miyakawa (SM). 1 male and 1 female, Shiobara, Hikinuma, 19-V-1989, S. Miyakawa (SM). 3 males and 1 female, Mt. Shibakusayama, 18-V-1990, H. Kojima (ELKU). GUNMA. 1 male and 1 female, Matsuida, Kirizumi-onsen, 16-V-1998, S. Arai (NIAES). 2 males and 2 females, Niiharu, Amemi-rindou, 4-V-1998, S. Arai (NIAES). 1 female, Fujiwara, Nakanosawa-rindou, 19-V-1989, S. Miyakawa (SM). 6 males and 4 females, Fujiwara, Midorizawa-rindou, 29-V-1989, S. Miyakawa (SM). NIIGATA. Kurokawa: 1 female, 28-IV-1973, K. Baba (ELKU); 2 females, 26-V-1976, K. Baba (ELKU); 1 female, 24-V-1980, K. Baba (ELKU). 1 male and 1 female, Teradomari, Enjouji, 21–23-V-1996, K. Ishida (NIAES). 1 male, Sadogashima I., Nagaishihama, 22-VII-1970, K. Baba (ELKU). FUKUI. 2 males and 1 female, Obama, Shimonegouri, 6-V-1979, H. Sasaji (ELKU). YAMANASHI. 1 female, Mt. Fujisan, Fuji-rindou, 23-VI-1983, S. Miyakawa (SM). 1 male, Ootsuki, Nanaho, 9-V-1976, S. Miyakawa (SM). 1 female, Ootsuki, Koganezawa-rindou, 30-V-1980, J. Okuma (SM). NAGANO. 1 female, Tobira-onsen, 26-VI-1985, H. Hayakawa (SM). 5 males, Nagiso, 29-IV-1998, H. Yoshitake (NIAES). 2 males and 1 female, Iida, Hatouchi-rindou, 29–30-IV-1998, H. Yoshitake (NIAES). 2 males, Nakakawa, 1-V-1998, H. Yoshitake (NIAES). GIFU. Nakatsugawa, Kamisaka: 1 female, 13-VI-1987, S. Miyakawa (SM); 1 female, 13-VI-1987, K. Morimoto (ELKU). 5 exs., Nakatsugawa, Nenoue-kougen, 6-V-2013, K. Izawa, on <italic>R. palmatus</italic> var. <italic>coptophyllus</italic> (KI). SHIZUOKA. 1 female, Shinfuji, 30-IV-1989, N. Niwa (NIAES). 5 males and 6 females, Nakaizu, Mt. Amagisan, 3-V-1990, H. Kojima (ELKU). 1 male and 4 females, Mt. Ooyama, 5-V-1993, Y. Notsu (NIAES). 3 males and 1 female, Shizuoka, Umegashima, 15-V-1993, T. Kishimoto (NIAES). Izu-hantou Peninsula: 3 males and 1 female, Hacchouike Pond, Amagi-touge Pass, 28-V-1972, S. Miyakawa (SM); 1 female, Kamo, Oogusu, 11-V-1980, J. Okuma (SM); 1 female, Hacchouike Pond–Kantenbashi, 14-V-1980, J. Okuma (SM). 1 male, Umegashima, 15–16-V-1993, H. Sato (NIAES). 1 female, Shizuoka, Nakaizu, Amagi-kougen, 31-V-1987, S. Miyakawa (SM). AICHI. 6 exs., Shitara, Mt. Nishinagura-Iyama, 29-V-2010, K. Izawa, on <italic>R. palmatus</italic> var. <italic>coptophyllus</italic> (KI). Toyota, on <italic>R. palmatus</italic> var. <italic>coptophyllus</italic>: 5 exs., Nishiichinonochou, 8-V-2013, K. Izawa, (KI); 4 exs., Asugawachou, Asugawa-hoan-rindou, 8-V-2013, K. Izawa (KI); 2 exs., Inabuchou, Noirigawa, 22-V-2013, K. Izawa (KI). SAITAMA. 1 female, Mt. Kasayama, 26-V-1967, H. Takizawa (NIAES). 1 male, Saitama Yokote, 28-IV-1974, S. Miyakawa (SM). 1 female, Lake Miyazawako, 11-V-1975, S. Miyakawa (SM). 1 male, Shoumaru-touge Pass, 9-V-1976, S. Miyakawa (SM). CHIBA. 1 female, Mt. Kiyosumiyama–Kenminnomori, 31-V-1979, J. Okuma (SM). TOKYO. 1 female, Okutama, Kurasawadani, 19-VI-1938, S. Miyakawa (SM). Nishitama, Mt. Oodakeyama: 1 male, 21-V-1942, S. Miyakawa (SM); 2 males and 1 female, 15-V-1966, S. Miyakawa (SM). Hachiouji, Mt. Takaosan: 1 female, 30-V-1980, Y. Shiozaki (YS); 1 male and 1 female, 23-VI-1996, H. Yoshitake (NIAES); 5 exs., 22-V-2010, K. Izawa, on <italic>R. palmatus</italic> var. <italic>coptophyllus</italic> (KI). Hachiouji, Mt. Takaosan, Kogesawa-rindou: 3 males, 14-V-1944, S. Miyakawa (SM); 1 male and 1 female, 1–2-V-1999, H. Yoshitake (NIAES). 5 males and 5 females, Hachiouji, Mt. Takaosan, Path 6, 240–599 m, 35°37'30"–35°37'50"N, 139°14'36"–139°15'43"E, 15-V-2005, <italic>R. palmatus</italic> var. <italic>coptophyllus</italic>, H. Yoshitake (NIAES). 1 female, Hachiouji, Kitano, 14-IV-1968, S. Miyakawa (SM). 1 female, Inagi, Yomiuri Land, 17-V-1974, S. Miyakawa (SM). KANAGAWA. 1 male, Mikuni-touge Pass, 7-VI-1970, H. Takizawa (NIAES). 1 female, Mt. Ooyama, 2-VI-1981, S. Miyakawa (SM). 2 males, Yokohama, Nakayama, 3-V-1983, S. Miyakawa (SM). 1 female, Hakone, Oowakudani, 15-VI-1985, S. Tsuyuki (NIAES). Hadano: 1 female, Mt. Koubouyama, 24-IV-1983, Y. Shiozaki (YS); 1 male, 30-IV-1990, H. Takizawa (NIAES). 1 female, Tanzawa Mts., Mizunashigawa, 30-IV-1983, Y. Shiozaki (YS). Hadano, Yabitsu-touge Pass: 1 female, Yabitsu, 1-VII-1983, K. Shiozaki (YS); 1 female, 29-IV, K. Suzuki (ELKU). YAMANASHI. 1 female, Akaishi-sanmyaku Range, Norogawa-rindou, 5-VI-1983, Y. Shiozaki (YS). MIE. 1 female, Ninomata–Owase, 26-VI-1960, H. Ichihashi (NIAES). 1 male, Komono, Unbomine, 28-IV-1985, A. Amagasu (ELKU). 1 female, Shiga, Mt. Ibukiyama, 10-VI-1990, H. Takizawa (NIAES). 1 female, Toba, Mastuno, Mt. Aonomineyama, 19-V-1996, H. Yoshitake (NIAES). 8 males and 6 females, Toba, Toushijima I., 10-IV-1996, K. Ishida (NIAES). 1 male, Misugi, Hirakura, 7–8-VI-1997, H. Yoshitake (NIAES). NARA. 1 female, Kawakami, Mt. Wasamatayama, 8-VII-1995, A. Yoshida (NIAES). 1 male, Mt. Miyama, 7-VII-1989, S. Yamada (NIAES). OKAYAMA. 2 males and 1 female, Kamo, Kurami, 29-VI-1985, K. Watanabe (SM). 2 females, Tetta, Mt. Aratoyama, 16-V-1982, K. Yoshihara (SM). 1 male, Takahashi, Mt. Gagyuusan, 5-V-1984, K. Yoshihara (SM). <bold>Izu Islands.</bold> 1 female, Kouzushima I., Maehama–Tsuzukizawa, 9-V-1979, J. Okuma (SM). <bold>Shikoku.</bold> TOKUSHIMA. 1 female, Haranomachi, 8-VI-1980, K. Shiozaki (YS). 1 male and 1 female, 1-VI-1986, A. Watanabe (YS); 1 female, 5-VI-1986, A. Watanabe (YS). EHIME. 2 females, Imabaru, Mt. Takanawazan, 5-V-1976, S. Inoue (EUMJ). KOCHI. 1 male, Okunanokawa, 4-V-1967, H. Oonishi (EUMJ). Cape Murotomisaki: 1 male and 1 female, 7-VI-1959, M. Miyatake (EUMJ); 1 female, 8-V-1959, S. Hisamatsu (EUMJ); 2 females, 12-VII-1961, M. Miyatake (NIAES). <bold>Kyushu.</bold> FUKUOKA. 1 male, Chikugo, Mt. Kumadoyama, 1-VI-1958, Y. Miyaue (ELKU). 1 female, Munakata, Mt. Jouyama, 6-IV-1975, K. Kido (ELKU). 1 female, Itoshima, Himeshima I., 3-VI-1990, K. Kido (ELKU). 1 female, Shikanoshima I., 29-IV-1994, K. Morimoto (ELKU). 1 female, Fukuoka, Motooka, 2-VII-1994, K. Morimoto (ELKU). 1 male and 1 female, Mt. Sefurisan, 3-VI-2001, H. Hirano (NIAES). 1 male, Yabe, Mt. Shakagatake, 25-IV-2004, H. Hirano (NIAES). 3 males and 1 female, Nokonoshima I., 17-VI-2003, H. Hirano (NIAES). Mt. Hikosan: 2 males and 3 females, 17–19-V-1967, H. Takizawa (NIAES); 1 female, 4-V-1985, Y. Kajida (NIAES); 2 males and 4 females, 30-V-1995, K. Morimoto (ELKU); 1 female, 26-VI-2003, H. Hirano (NIAES). SAGA. 1 male, Okuhiratani, Mt. Taradake, 23-IV-1989, T. Yasunaga (ELKU). 2 males and 3 females, same data as holotype (NIAES). 2 males and 2 females, Mt. Kusenbuyama, Hakotani-rindou, 8-V-2005, H. Yoshitake, on <italic>R. crataegifolius</italic> (NIAES). NAGASAKI. 1 male, Shimabara, Taruki, 16-VII-1976, S. Imasaka (NIAES). 1 female, Shimabara, Akamatsudani Gorge, 8-VI-1979, S. Imasaka (NIAES). Mt. Unzendake: 1 female, 25-V-1976, S. Imasaka (NIAES); 1 female, 21-VII-1976, S. Imasaka (NIAES). 1 male and 2 females, Nomozeki, 13-V-1976, S. Imasaka (NIAES). 1 male, Tashirobaru, 21-IV-1977, S. Imasaka (NIAES). 15 males and 12 females, Sasebo, Mt. Eboshidake, 13-IV-1977, J. Okuma (SM). 4 males, Sasebo, Mt. Hattendake, 23-V-1982, J. Okuma (SM). Sasebo, Mt. Yahirodake: 1 male and 1 female, 18-IV-1977, J. Okuma (SM); 2 males, 6-IV-1981, J. Okuma (SM); 1 female, 21-V-1981, J. Okuma (SM); 1 female, 26-V-1982, J. Okuma (SM); 1 female, 29-III-1983, J. Okuma (SM); 1 female, 30-IV-1983, J. Okuma (SM); 1 male, 2-V-1983, J. Okuma (SM); 2 females, 15-V-1984, J. Okuma (SM). 1 male and 1 female, Hiradoshima I., Mt. Yasumandake, 10-V-1980, S. Imasaka (NIAES). KUMAMOTO. 1 male, Gokanoshou, 26–27-V-1978, K. Ohara (ELKU). Izumi, Mt. Shiratoriyama: 1 female, 1300 m, 6-VI-1980 (ELKU); 1 female, 7–8-VI-1989, T. Yasunaga (ELKU). 1 male and 2 females, Yabe, Naidaijin-rindou, 21-VI-1998, H. Kojima (ELKU). OITA. 1 male and 2 females, Kuju Mts., Bougatsuru, 27-V-1988, K. Morimoto (ELKU). KAGOSHIMA. Oosumi-hantou Peninsula, Cape Satamisaki: 1 male, 25-VI-1957, T. Saigusa (ELKU); 1 female, 8-VI-1958, H. Ueno (ELKU). 5 males and 6 females, Mt. Hoyoshidake, 14–15-IV-2002, H. Yoshitake (NIAES). 1 male, Mt. Kobadake, 28-VI-2003, H. Yoshitake (NIAES).</p><!--PageBreak--></tp:treatment-sec><tp:treatment-sec sec-type="Distribution"><title>Distribution.</title><p>Japan (Honshu, Izu Islands, Shikoku, and Kyushu; Fig. <xref ref-type="fig" rid="F15">134</xref>).</p></tp:treatment-sec><tp:treatment-sec sec-type="Etymology"><title>Etymology.</title><p>The species name refers to the elongate apical projection of the penis, from Latin: <italic>longi</italic>-, from <italic>longus</italic>, -<italic>a</italic>, -<italic>um</italic>, meaning “long”, and <italic>processus</italic>, meaning “projection”. To be treated as a substantive in apposition.</p></tp:treatment-sec><tp:treatment-sec sec-type="Biological note"><title>Biological note.</title><p>In several localities in Honshu, a number of adults of this species were found on <italic><tp:taxon-name>Rubus palmatus</tp:taxon-name></italic> Thunb. var. <italic>coptophyllus</italic> (A.Gray) Kuntze ex Koidz. In addition, adults of this species were collected mostly from <italic><tp:taxon-name>Rubus palmatus</tp:taxon-name></italic> Thunb. and rarely from <italic><tp:taxon-name>Rubus crataegifolius</tp:taxon-name></italic> Bunge on Mt. Kusenbuyama, Kyushu.</p><!--PageBreak--></tp:treatment-sec><tp:treatment-sec><!--Section generated to contain objects referenced in tp:taxon-treatment.--><fig id="F1" position="float" orientation="portrait"><label>Figures 1–6.</label><caption><p>Habitus of <italic><tp:taxon-name>Scleropteroides</tp:taxon-name></italic> spp., males. <bold>1–2</bold> <italic><tp:taxon-name>Scleropteroides hypocrita</tp:taxon-name></italic> (Hustache) <bold>3–4</bold> <italic><tp:taxon-name>Scleropteroides longiprocessus</tp:taxon-name></italic> Huang &amp; Yoshitake, sp. n. <bold>5–6</bold> <italic><tp:taxon-name>Scleropteroides horridulus</tp:taxon-name></italic> (Voss) <bold>1, 3, 5</bold> Dorsal habitus <bold>2, 4, 6</bold> Lateral habitus. Scale: 0.50 mm.</p></caption><graphic xmlns:xlink="http://www.w3.org/1999/xlink" xlink:href="zookeys-437-045-g001.jpg" position="float" orientation="portrait" xlink:type="simple"/></fig><fig id="F3" position="float" orientation="portrait"><label>Figures 22–33.</label><caption><p>Heads of <italic><tp:taxon-name>Scleropteroides</tp:taxon-name></italic> spp. <bold>22–25</bold> <italic><tp:taxon-name>Scleropteroides hypocrita</tp:taxon-name></italic> (Hustache) <bold>26–29</bold> <italic><tp:taxon-name>Scleropteroides longiprocessus</tp:taxon-name></italic> Huang &amp; Yoshitake, sp. n. <bold>30–33</bold> <italic><tp:taxon-name>Scleropteroides horridulus</tp:taxon-name></italic> (Voss) <bold>22, 23, 26, 27, 30–31</bold> Male <bold>24, 25, 28, 29, 32–33</bold> Female <bold>22, 24, 26, 28, 30, 32</bold> Dorsal view <bold>23, 25, 27, 29, 31, 33</bold> Lateral view. Scale: 0.50 mm.</p></caption><graphic xmlns:xlink="http://www.w3.org/1999/xlink" xlink:href="zookeys-437-045-g003.jpg" position="float" orientation="portrait" xlink:type="simple"/></fig><fig id="F4" position="float" orientation="portrait"><label>Figures 34–39.</label><caption><p>Pronotum and right elytron of <italic><tp:taxon-name>Scleropteroides</tp:taxon-name></italic> spp., male. <bold>34–35</bold> <italic><tp:taxon-name>Scleropteroides hypocrita</tp:taxon-name></italic> (Hustache) <bold>36–37</bold> <italic><tp:taxon-name>Scleropteroides longiprocessus</tp:taxon-name></italic> Huang &amp; Yoshitake, sp. n. <bold>38–39</bold> <italic><tp:taxon-name>Scleropteroides horridulus</tp:taxon-name></italic> (Voss) <bold>34, 36, 38</bold> Pronotum <bold>35, 37, 39</bold> Right elytron. Scale: 0.50 mm.</p></caption><graphic xmlns:xlink="http://www.w3.org/1999/xlink" xlink:href="zookeys-437-045-g004.jpg" position="float" orientation="portrait" xlink:type="simple"/></fig><fig id="F15" position="float" orientation="portrait"><label>Figure 134.</label><caption><p>Geographic distributions of <italic><tp:taxon-name>Scleropteroides longiprocessus</tp:taxon-name></italic> Huang &amp; Yoshitake, sp. n. (●) and <italic><tp:taxon-name>Scleropteroides horridulus</tp:taxon-name></italic> (Voss) (▲).</p></caption><graphic xmlns:xlink="http://www.w3.org/1999/xlink" xlink:href="zookeys-437-045-g015.jpg" position="float" orientation="portrait" xlink:type="simple"/></fig></tp:treatment-sec></tp:taxon-treatment>
