# Supplementary material for: Taxonomic revision of the East Asian genus Scleropteroides Colonnelli, 1979 (Coleoptera, Curculionidae, Ceutorhynchinae)
Source: Zookeys. 2014 Aug 28;(437):45–86. doi: 10.3897/zookeys.437.6563 (PMC4155730; doi:10.3897/zookeys.437.6563)
Supplement: XML Treatment for Scleropteroides horridulus [file zookeys.437.6563-treatment4.xml]

<!DOCTYPE tp:taxon-treatment
  PUBLIC "-//TaxonX//DTD Taxonomic Treatment Publishing DTD v0 20100105//EN" "tax-treatment-NSO.dtd">
<tp:taxon-treatment xmlns:tp="http://www.plazi.org/taxpub"><tp:treatment-meta><kwd-group><label>Taxon classification</label><kwd><named-content content-type="kingdom">Animalia</named-content></kwd><kwd><named-content content-type="order">Coleoptera</named-content></kwd><kwd><named-content content-type="family">Curculionidae</named-content></kwd></kwd-group><mixed-citation publication-type="journal"><person-group><name><surname>Huang</surname><given-names>Junhao</given-names></name><name><surname>Yoshitake</surname><given-names>Hiraku</given-names></name><name><surname>Zhang</surname><given-names>Runzhi</given-names></name><name><surname>Ito</surname><given-names>Motomi</given-names></name></person-group><article-title>Taxonomic revision of the East Asian genus <italic>Scleropteroides</italic> Colonnelli, 1979 (Coleoptera, Curculionidae, Ceutorhynchinae)</article-title><source>Zookeys</source><day>28</day><month>8</month><year>2014</year><volume>2014</volume><issue>437</issue><fpage>45</fpage><lpage>86</lpage><pub-id pub-id-type="doi">10.3897/zookeys.437.6563</pub-id></mixed-citation></tp:treatment-meta><tp:nomenclature><tp:taxon-name>
                        <tp:taxon-name-part taxon-name-part-type="genus">Scleropteroides</tp:taxon-name-part>
                        <tp:taxon-name-part taxon-name-part-type="species">horridulus</tp:taxon-name-part>
                    </tp:taxon-name><tp:taxon-authority>(Voss, 1958)</tp:taxon-authority><xref ref-type="fig" rid="F1">Figs 5</xref><xref ref-type="fig" rid="F1">, 6</xref><xref ref-type="fig" rid="F3">, 30</xref><xref ref-type="fig" rid="F3">–33</xref><xref ref-type="fig" rid="F4">, 38</xref><xref ref-type="fig" rid="F4">–39</xref><xref ref-type="fig" rid="F10">, 90</xref><xref ref-type="fig" rid="F11"/><xref ref-type="fig" rid="F12"/><xref ref-type="fig" rid="F13">–132</xref><xref ref-type="fig" rid="F15">, 134</xref><!--PageBreak--><!--PageBreak--><!--PageBreak--><!--PageBreak--><!--PageBreak--><!--PageBreak--><tp:nomenclature-citation-list><tp:nomenclature-citation><tp:taxon-name>Homorosoma horridula</tp:taxon-name><comment> Voss, 1958: 67 (type locality: China, “Kuatun”) (incorrect original spelling). – <xref ref-type="bibr" rid="B3">Chûjô 1971</xref>: 34 (Is. Okinawa: Nago).</comment></tp:nomenclature-citation><tp:nomenclature-citation><tp:taxon-name>Homorosoma horridulum</tp:taxon-name><comment> (mandatory correction, gender agreement): <xref ref-type="bibr" rid="B4">Chûjô and Voss 1960</xref>: 7 (in part; Is. Okinawa: Nago). – <xref ref-type="bibr" rid="B8">Colonnelli 2004</xref>: 34 (in catalog; China, Japan).</comment></tp:nomenclature-citation><tp:nomenclature-citation><tp:taxon-name>Rhytidosomus insulare</tp:taxon-name><comment><xref ref-type="bibr" rid="B34">Voss 1971</xref>: 54 (type locality: Japan, Is. Amami, Hatsuno) (incorrect original spelling).</comment></tp:nomenclature-citation><tp:nomenclature-citation><tp:taxon-name>Scleropteroides horridulus</tp:taxon-name><comment>: <xref ref-type="bibr" rid="B19">Korotyaev et al. 2014</xref>: 99 (combination from <italic><tp:taxon-name>Homorosoma</tp:taxon-name></italic>; Taiwan) (mandatory correction, gender agreement).</comment></tp:nomenclature-citation><tp:nomenclature-citation><tp:taxon-name>Scleropteroides insulare</tp:taxon-name><comment>: <xref ref-type="bibr" rid="B24">Morimoto 1984</xref>: 316 (Amami, Okinawa); <xref ref-type="bibr" rid="B26">1989</xref>: 514 (in checklist; Amami, Okinawa) (incorrect subsequent spelling).</comment></tp:nomenclature-citation><tp:nomenclature-citation><tp:taxon-name>Scleropteroides insularis</tp:taxon-name><comment>: <xref ref-type="bibr" rid="B38">Yoshitake et al. 2004</xref>: 106 (in checklist).</comment></tp:nomenclature-citation><tp:nomenclature-citation><tp:taxon-name>Scleropteroides hypocrita</tp:taxon-name><comment>: <xref ref-type="bibr" rid="B8">Colonnelli 2004</xref>: 34 (in part; not <xref ref-type="bibr" rid="B13">Hustache 1916</xref>).</comment></tp:nomenclature-citation></tp:nomenclature-citation-list></tp:nomenclature><tp:treatment-sec sec-type="Diagnosis"><title>Diagnosis.</title><p>This species differs from <italic><tp:taxon-name>Scleropteroides hypocrita</tp:taxon-name></italic> on the basis of the following characters: subapical part of the prothorax strongly constricted (Fig. <xref ref-type="fig" rid="F4">38</xref>); elytra with strongly prominent humeri, straightly convergent toward the subapical calli (Fig. <xref ref-type="fig" rid="F4">39</xref>); scales in a row on the elytral intervals erect, much longer than the width of each interval (Fig. <xref ref-type="fig" rid="F4">39</xref>); male metaventrite more strongly prominent ventrally along the apico-lateral margin of the metaventral receptacle; male ventrite I with no prominence; apical projection of the penis truncate at the apex (Figs <xref ref-type="fig" rid="F10">91</xref>, <xref ref-type="fig" rid="F11">101</xref>, <xref ref-type="fig" rid="F12">111</xref>, <xref ref-type="fig" rid="F12">114</xref>, <xref ref-type="fig" rid="F12">117</xref>, <xref ref-type="fig" rid="F12">120</xref>, and <xref ref-type="fig" rid="F12">123</xref>); basal part of the endophallus with a pair of weakly falcate sclerites (Figs <xref ref-type="fig" rid="F10">90</xref>, <xref ref-type="fig" rid="F11">100</xref>); female sternite VIII with apically divergent arms (Figs <xref ref-type="fig" rid="F10">97</xref>, <xref ref-type="fig" rid="F11">107</xref>); bursa copulatrix usually without minute coniform spicules (Figs <xref ref-type="fig" rid="F10">95</xref>, <xref ref-type="fig" rid="F11">105</xref>).</p><fig id="F10" position="float" orientation="portrait"><label>Figures 90–99.</label><caption><p>Male and female terminalia of <italic><tp:taxon-name>Scleropteroides horridulus</tp:taxon-name></italic> (Voss) from Amami-Oshima Island, the Ryukyus, Japan. <bold>90</bold> Aedeagus, dorsal view <bold>91</bold> Apex of the penis, dorsal view <bold>92</bold> Aedeagus, lateral view <bold>93</bold> Tegmen <bold>94</bold> Sternites VIII and IX, male <bold>95</bold> Female terminalia and genitalia, lateral view <bold>96</bold> Tergite VIII, female <bold>97</bold> Sternite VIII, female <bold>98</bold> Coxite and stylus <bold>99</bold> Spermatheca. Scale: 0.20 mm for <bold>90–97</bold>, 0.10 mm for <bold>98–99.</bold></p></caption><graphic xmlns:xlink="http://www.w3.org/1999/xlink" xlink:href="zookeys-437-045-g010.jpg" position="float" orientation="portrait" xlink:type="simple"/></fig><fig id="F11" position="float" orientation="portrait"><label>Figures 100–109.</label><caption><p>Male and female terminalia of <italic><tp:taxon-name>Scleropteroides horridulus</tp:taxon-name></italic> (Voss) from Fujian, southeastern China. <bold>100</bold> Aedeagus, dorsal view <bold>101</bold> Apex of the penis, dorsal view <bold>102</bold> Aedeagus, lateral view <bold>103</bold> Tegmen <bold>104</bold> Sternites VIII and IX, male <bold>105</bold> Female genitalia, lateral view <bold>106</bold> Tergite VIII, female <bold>107</bold> Sternite VIII, female <bold>108</bold> Coxite and stylus <bold>109</bold> Spermatheca. Scale: 0.20 mm for <bold>100–107</bold>, 0.10 mm for <bold>108–109.</bold></p></caption><graphic xmlns:xlink="http://www.w3.org/1999/xlink" xlink:href="zookeys-437-045-g011.jpg" position="float" orientation="portrait" xlink:type="simple"/></fig><fig id="F12" position="float" orientation="portrait"><label>Figures 110–124.</label><caption><p>Male genitalia of <italic><tp:taxon-name>Scleropteroides horridulus</tp:taxon-name></italic> (Voss) from various localities. <bold>110–112</bold> Taiwan, China <bold>113–115</bold> Fujian, southeastern China <bold>116–118</bold> Hunan, central China <bold>119–121</bold> Yakushima Island, Nansei Islands, Japan <bold>122–124</bold> Mt. Jirisan, South Korea <bold>110, 113, 116, 119, 122</bold> Penis, dorsal view <bold>111, 114, 117, 120, 123</bold> Apex of the penis, dorsal view <bold>112, 115, 118, 121, 124</bold> Penis, lateral view. Scale: 0.20 mm.</p></caption><graphic xmlns:xlink="http://www.w3.org/1999/xlink" xlink:href="zookeys-437-045-g012.jpg" position="float" orientation="portrait" xlink:type="simple"/></fig></tp:treatment-sec><tp:treatment-sec sec-type="Male"><title>Male.</title><p>LB: 2.40–2.71 (mean, 2.50). LR: 1.04–1.18 (mean, 1.12). WP: 0.94–1.10 (mean, 1.00). LP: 0.85–0.95 (mean, 0.90). WE: 1.61–1.91 (mean, 1.69). LE: 1.64–1.83 (mean, 1.69). N = 11 for all measurements. Habitus as shown in Figs <xref ref-type="fig" rid="F1">5–6</xref>.</p><p><italic>Vestiture</italic>. Clavate scales long and erect on head, basal 2/3 of rostrum, and pronotum. Hair-like scales long and semierect on apical 1/3 of rostrum. Scales on elytral intervals (Fig. <xref ref-type="fig" rid="F4">39</xref>) erect, long, 1.3–1.5 × as long as interval width. Clavate scales on tibiae erect.</p><p><italic>Rostrum</italic> (Figs <xref ref-type="fig" rid="F3">30</xref>–<xref ref-type="fig" rid="F3">31</xref>) slender, 1.15–1.27 × as long as pronotum, sides slightly widened in apical part, which is 1.16× as wide as basal part. Antennae (Fig. <xref ref-type="fig" rid="F3">31</xref>) with length ratio of funicular segments I: II: III: IV: V: VI = 1.86: 1.50: 1.21: 1.00: 1.00: 0.93 and width ratio = 1.60: 1.00: 1.13: 1.20: 1.33: 1.47.</p><p><italic>Pronotum</italic> (Fig. <xref ref-type="fig" rid="F4">38</xref>) 1.06–1.19 × as wide as long, 0.50–0.56 × as long as and 0.56–0.65 × as wide as elytra; subapical constriction strong; sides subparallel in basal 2/3, then strongly convergent toward apex.</p><p><italic>Elytra</italic> 0.96–1.04 × as long as wide, 1.79–1.98× as long as and 1.54–1.79× as wide as pronotum, straightly convergent toward subapical calli; humeral calli strongly prominent; subapical calli moderately prominent.</p><!--PageBreak--><p><italic>Underside</italic>. Metaventrite moderately prominent ventrally along apico-lateral margin of metaventral receptacle. Venter coarsely and very densely punctured; ventrite I weakly flattened on disc, lacking prominence; ventrite V with more or less deeper median concavity; length ratio of ventrites I: II: III: IV: V = 3.56: 2.67: 1.00: 1.00: 2.56 and width ratio = 1.90: 1.76: 1.30: 1.20: 1.00.</p><!--PageBreak--><p><italic>Genitalia</italic>. Tegmen (Figs <xref ref-type="fig" rid="F10">93</xref>, <xref ref-type="fig" rid="F11">103</xref>) with apodeme slightly widened toward apex. Penis (Figs <xref ref-type="fig" rid="F10">90</xref>–<xref ref-type="fig" rid="F10">92</xref>, <xref ref-type="fig" rid="F11">100</xref>–<xref ref-type="fig" rid="F11">102</xref>, <xref ref-type="fig" rid="F12">110</xref>–<xref ref-type="fig" rid="F12">124</xref>) with sides more or less weakly widened toward apical 1/5, then strongly convergent apically; apical projection truncate at apex. Basal part of endophallus (Figs <xref ref-type="fig" rid="F10">90</xref>, <xref ref-type="fig" rid="F11">100</xref>) with pair of weakly falcate sclerites.</p><p>Otherwise as in <italic><tp:taxon-name>Scleropteroides hypocrita</tp:taxon-name></italic>.</p></tp:treatment-sec><tp:treatment-sec sec-type="Female"><title>Female.</title><p>LB: 2.34–2.92 (mean, 2.68). LR: 1.06–1.36 (mean, 1.30). WP: 0.95–1.14 (mean, 1.09). LP: 0.88–1.04 (mean, 0.96). WE: 1.63–1.97 (mean, 1.82). LE: 1.62–2.03 (mean, 1.83). N = 16 for all measurements.</p><p><italic>Rostrum</italic> (Figs <xref ref-type="fig" rid="F3">32</xref>–<xref ref-type="fig" rid="F3">33</xref>) slightly more slender, 1.15–1.40 × as long as pronotum.</p><p><italic>Pronotum</italic> 1.02–1.18 × as wide as long.</p><p><italic>Elytra</italic> 0.98–1.05 × as long as wide.</p><p><italic>Underside</italic>. Ventrite V simple, lacking median sulcus or concavity.</p><!--PageBreak--><p><italic>Terminalia and genitalia</italic>. Sternite VIII (Figs <xref ref-type="fig" rid="F10">97</xref>, <xref ref-type="fig" rid="F11">107</xref>) with arms slender and apically divergent. Bursa copulatrix (Figs <xref ref-type="fig" rid="F10">95</xref>, <xref ref-type="fig" rid="F11">105</xref>) usually simple, but sometimes with dense minute coniform spicules in posterior part. Spermatheca (Figs <xref ref-type="fig" rid="F10">99</xref>, <xref ref-type="fig" rid="F11">109</xref>, <xref ref-type="fig" rid="F13">126</xref>, <xref ref-type="fig" rid="F13">128</xref>, <xref ref-type="fig" rid="F13">130</xref>, <xref ref-type="fig" rid="F13">132</xref>) with collum more strongly convex; insertions of duct and gland slightly more distant from each other.</p><fig id="F13" position="float" orientation="portrait"><label>Figures 125–132.</label><caption><p>Female genitalia of <italic><tp:taxon-name>Scleropteroides horridulus</tp:taxon-name></italic> (Voss) from various localities. <bold>125–126</bold> Taiwan, China <bold>127–128</bold> Fujian, southeastern China <bold>129–130</bold> Yakushima Island, Nansei Islands, Japan <bold>131, 132</bold> Namwongun, South Korea. Scale bar: 0.10 mm.</p></caption><graphic xmlns:xlink="http://www.w3.org/1999/xlink" xlink:href="zookeys-437-045-g013.jpg" position="float" orientation="portrait" xlink:type="simple"/></fig><p>Otherwise showing almost the same sexual dimorphism as in <italic><tp:taxon-name>Scleropteroides hypocrita</tp:taxon-name></italic>.</p></tp:treatment-sec><tp:treatment-sec sec-type="Material examined"><title>Material examined.</title><p><bold>CHINA: Hunan.</bold> 1 male, Pingjiang, Mt. Mupushan, 1600 m, 1–12-VIII-2003, Li et al. (NIAES). <bold>Fujian.</bold> 2 males and 2 females, Jianyang, <named-content xmlns:xlink="http://www.w3.org/1999/xlink" content-type="dwc:verbatimCoordinates" xlink:type="simple">27°20'N, 118°06'E</named-content>, 18-IV-1965 (IZCAS, IOZ(E)896779, 896780, 896781, and 896786); 1 female, Jianyang, Aotou, Sanbanqiao, <named-content xmlns:xlink="http://www.w3.org/1999/xlink" content-type="dwc:verbatimCoordinates" xlink:type="simple">27°35'N, 117°39'E</named-content>, 18-IV-1965 (IZCAS IOZ(E)896788); 1 female, Jianyang, Aotou, Huangbaixi, <named-content xmlns:xlink="http://www.w3.org/1999/xlink" content-type="dwc:verbatimCoordinates" xlink:type="simple">27°35'N, 117°39'E</named-content>, 7-V-1965 (IZCAS IOZ(E)89679); 1 male, Jianyang, Aotou, Daoshui, <named-content xmlns:xlink="http://www.w3.org/1999/xlink" content-type="dwc:verbatimCoordinates" xlink:type="simple">27°35'N, 117°39'E</named-content>, 13-VI-1965 (IZCAS, IOZ(E)897690). 1 female, Shaowu, <!--PageBreak-->Tieyang, <named-content xmlns:xlink="http://www.w3.org/1999/xlink" content-type="dwc:verbatimCoordinates" xlink:type="simple">27°10'N, 117°21'E</named-content>, 15-V-1965 (IZCAS, IOZ(E)896789). 1 male, Wuyishan, Xingcun, Sangang, 752 m, <named-content xmlns:xlink="http://www.w3.org/1999/xlink" content-type="dwc:verbatimCoordinates" xlink:type="simple">27°44.804'N, 117°40.600'E</named-content>, 15-IV-2009, J. Huang (ZAFU). 1 female, Wuyishan, Xingcun, Sangang, 752 m, <named-content xmlns:xlink="http://www.w3.org/1999/xlink" content-type="dwc:verbatimCoordinates" xlink:type="simple">27°44.804'N, 117°40.600'E</named-content>, 15-IV-2009, S. Zhang (ZAFU). 1 male, Wuyishan, Xingcun, Qili, 899–912 m, 27°43.302'–27°43.042'N, 117°39.632'–117°39.334'E, 20-IV-2009, J. Tan (ZAFU). 1 female, Wuyishan, Xingcun, Qili, 899–912 m, 27°43.302'–27°43.042'N, 117°39.632'–117°39.334'E, 20-IV-2009, J. Huang (ZAFU). <bold>Chongqing.</bold> 1 female, Nanchuan, Yixiantian, 700 m, <named-content xmlns:xlink="http://www.w3.org/1999/xlink" content-type="dwc:verbatimCoordinates" xlink:type="simple">29.05194°N, 107.12001°E</named-content>, 12-VI-2010, R. Nie (IZCAS IOZ(E)1803625). <bold>TAIWAN.</bold> 1 male, Nantou, Sungkan–Meifeng, 25–26-V-1972, M. Sakai (EUMJ). 1 male and 1 female, Nantou, Nanshanchi, 20–23-III-1995, H. Kojima and M. Suehiro (NIAES). 1 male, Mt. Guandaoshan, 16-V-1986, I. Matoba (NIAES). 1 male, Taoyuan, Mt. Daguanshan, 4-IV-1991, H. Kojima (NIAES). <bold>KOREA: Gangwondo.</bold> 1 female, Chuncheongun, Dongmyeon, Gamjeongri, 21-V-1992, K. Morimoto (ELKU). <bold>Kyeongsangnamdo.</bold> 1 female, Mt. Jirisan, Samjeongri, 6-VI-1991, J. D. Bae (ELKU). <bold>Jeollabukdo.</bold> 1 male and 1 female, Namwongun, Nowondan, 5-VI-1991, J. D. Bae (ELKU). 1 female, Namwongun, Deongdongri, 19-VI-1994, H. Kojima (ELKU). <!--PageBreak--><bold>JAPAN: Nansei Islands.</bold> YAKUSHIMA I. Nakama: 1 male, 1-IV-1985, A. Yoshida (NIAES); 1 male and 2 females, 25-III-1991, H. Kojima (ELKU); 4 males and 6 females, 30-III-2005, Y. Kubota (NIAES). AMAMI-OSHIMA I. 1 male, Sutaru-touge Pass, 23-III-1954, T. Mohri (EUMJ). Nishinakama: 1 female, 25-III-1954, T. Edashige (EUMJ); 1 female, 31-III-1968, M. Tomokuni (EUMJ); 1 male, 22-III-1990, T. Ueno (NIAES). Hatsuno: 1 male and 1 female, 24-III-1965, S. Fukuda (SM); 1 female, 12-IV-1971, M. Sakai (EUMJ); 1 female, 11-V-1976, J. Okuma (SM). 1 male, Daikuma, 10-IV-1971, M. Sakai (EUMJ). 1 female, Shinmura, 11-IV-1971, M. Sakai (EUMJ). Mt. Yuwandake: 1 male, 19-IV-1971, M. Sakai (EUMJ); 25 males and 18 females, 25–28-III-2003, H. Yoshitake, on <italic>Rubus croceacanthus</italic> (NIAES). 9 males and 8 females, Chuo-rindou, 18-III-1991, H. Kojima (ELKU). 2 males, Nangawa-rindou, 20-III-1991, H. Kojima (ELKU); 1 male and 2 females, 22-III-1991, H. Kojima (ELKU). 2 males and 5 females, Mt. Akatsuchiyama, 21-III-1991, H. Kojima (ELKU). UKEJIMA I. 1 male, 22-III-2004, K. Takahashi (NIAES). OKINAWAJIMA I. 1 female, Yona, 10-IV-1975, S. Imasaka (NIAES). 1 male, Oku, 15–18-V-1978, T. Tsutsumi (ELKU). 2 males and 1 female, Mt. Yonahadake, 16-IV-1991, H. Kojima (ELKU).</p><!--PageBreak--></tp:treatment-sec><tp:treatment-sec sec-type="Distribution"><title>Distribution.</title><p>China (Chongqing and Fujian – new record, and Taiwan), Korea (Central and South – new record), Japan (Nansei Islands: Yakushima, Amami-Oshima, and Okinawajima Islands; Fig. <xref ref-type="fig" rid="F15">134</xref>).</p></tp:treatment-sec><tp:treatment-sec sec-type="Biological note"><title>Biological note.</title><p>A number of adults were collected from <italic><tp:taxon-name>Rubus croceacanthus</tp:taxon-name></italic> H.Lév. growing along the edge of an evergreen broad-leaved forest at the foot of Mt. Yuwandake, Amami-Oshima Island.</p></tp:treatment-sec><tp:treatment-sec sec-type="Comment"><title>Comment.</title><p>In the study, we could not examine the holotype of <italic><tp:taxon-name>Rhytidosomus insularis</tp:taxon-name></italic> Voss, which should be preserved in ELKU, but K. Morimoto (pers. comm., 2005) had examined it and confirmed its taxonomic identity. Also, our examination of a long series of <italic><tp:taxon-name>Scleropteroides</tp:taxon-name></italic> specimens from the type locality, Amami-Oshima Island, revealed that only one species of this genus occurs on the island.</p><!--PageBreak--></tp:treatment-sec><tp:treatment-sec><!--Section generated to contain objects referenced in tp:taxon-treatment.--><fig id="F1" position="float" orientation="portrait"><label>Figures 1–6.</label><caption><p>Habitus of <italic><tp:taxon-name>Scleropteroides</tp:taxon-name></italic> spp., males. <bold>1–2</bold> <italic><tp:taxon-name>Scleropteroides hypocrita</tp:taxon-name></italic> (Hustache) <bold>3–4</bold> <italic><tp:taxon-name>Scleropteroides longiprocessus</tp:taxon-name></italic> Huang &amp; Yoshitake, sp. n. <bold>5–6</bold> <italic><tp:taxon-name>Scleropteroides horridulus</tp:taxon-name></italic> (Voss) <bold>1, 3, 5</bold> Dorsal habitus <bold>2, 4, 6</bold> Lateral habitus. Scale: 0.50 mm.</p></caption><graphic xmlns:xlink="http://www.w3.org/1999/xlink" xlink:href="zookeys-437-045-g001.jpg" position="float" orientation="portrait" xlink:type="simple"/></fig><fig id="F3" position="float" orientation="portrait"><label>Figures 22–33.</label><caption><p>Heads of <italic><tp:taxon-name>Scleropteroides</tp:taxon-name></italic> spp. <bold>22–25</bold> <italic><tp:taxon-name>Scleropteroides hypocrita</tp:taxon-name></italic> (Hustache) <bold>26–29</bold> <italic><tp:taxon-name>Scleropteroides longiprocessus</tp:taxon-name></italic> Huang &amp; Yoshitake, sp. n. <bold>30–33</bold> <italic><tp:taxon-name>Scleropteroides horridulus</tp:taxon-name></italic> (Voss) <bold>22, 23, 26, 27, 30–31</bold> Male <bold>24, 25, 28, 29, 32–33</bold> Female <bold>22, 24, 26, 28, 30, 32</bold> Dorsal view <bold>23, 25, 27, 29, 31, 33</bold> Lateral view. Scale: 0.50 mm.</p></caption><graphic xmlns:xlink="http://www.w3.org/1999/xlink" xlink:href="zookeys-437-045-g003.jpg" position="float" orientation="portrait" xlink:type="simple"/></fig><fig id="F4" position="float" orientation="portrait"><label>Figures 34–39.</label><caption><p>Pronotum and right elytron of <italic><tp:taxon-name>Scleropteroides</tp:taxon-name></italic> spp., male. <bold>34–35</bold> <italic><tp:taxon-name>Scleropteroides hypocrita</tp:taxon-name></italic> (Hustache) <bold>36–37</bold> <italic><tp:taxon-name>Scleropteroides longiprocessus</tp:taxon-name></italic> Huang &amp; Yoshitake, sp. n. <bold>38–39</bold> <italic><tp:taxon-name>Scleropteroides horridulus</tp:taxon-name></italic> (Voss) <bold>34, 36, 38</bold> Pronotum <bold>35, 37, 39</bold> Right elytron. Scale: 0.50 mm.</p></caption><graphic xmlns:xlink="http://www.w3.org/1999/xlink" xlink:href="zookeys-437-045-g004.jpg" position="float" orientation="portrait" xlink:type="simple"/></fig><fig id="F15" position="float" orientation="portrait"><label>Figure 134.</label><caption><p>Geographic distributions of <italic><tp:taxon-name>Scleropteroides longiprocessus</tp:taxon-name></italic> Huang &amp; Yoshitake, sp. n. (●) and <italic><tp:taxon-name>Scleropteroides horridulus</tp:taxon-name></italic> (Voss) (▲).</p></caption><graphic xmlns:xlink="http://www.w3.org/1999/xlink" xlink:href="zookeys-437-045-g015.jpg" position="float" orientation="portrait" xlink:type="simple"/></fig></tp:treatment-sec><ref-list><ref id="B3"><mixed-citation xmlns:xlink="http://www.w3.org/1999/xlink" xlink:type="simple"><person-group><name name-style="western"><surname>Chûjô</surname><given-names>M</given-names></name></person-group> (<year>1971</year>) <article-title>Coleoptera of the Loo-Choo Archipelago (III). 22. Family Curculionidae.</article-title><source>Memoirs of the Faculty of Education, Kagawa University</source><volume>2</volume>(<issue>202</issue>): <fpage>33</fpage>–<lpage>40</lpage>.</mixed-citation></ref><ref id="B4"><mixed-citation xmlns:xlink="http://www.w3.org/1999/xlink" xlink:type="simple"><person-group><name name-style="western"><surname>Chûjô</surname><given-names>M</given-names></name><name name-style="western"><surname>Voss</surname><given-names>E</given-names></name></person-group> (<year>1960</year>) <article-title>Neue Curculioniden-Subfamilie, -Gattungen und -Arten von Japan.</article-title><source>Memoirs of the Faculty of Liberal Arts and Education, Kagawa University</source><volume>2</volume>(<issue>94</issue>): <fpage>1</fpage>–<lpage>17</lpage>.</mixed-citation></ref><ref id="B8"><mixed-citation xmlns:xlink="http://www.w3.org/1999/xlink" xlink:type="simple"><person-group><name name-style="western"><surname>Colonnelli</surname><given-names>E</given-names></name></person-group> (<year>2004</year>) <source>Catalogue of Ceutorhynchinae of the World, with a Key to Genera (Insecta: Coleoptera: Curculionidae).</source><publisher-name>Argania Editio</publisher-name>, <publisher-loc>Barcelona, Spain</publisher-loc>, <size units="page">124 pp</size>.</mixed-citation></ref><ref id="B34"><mixed-citation xmlns:xlink="http://www.w3.org/1999/xlink" xlink:type="simple"><person-group><name name-style="western"><surname>Voss</surname><given-names>E</given-names></name></person-group> (<year>1971</year>) <article-title>Coeloptera in Loo-Choo Archipelago (III)–24. Families Attelabidae &amp; Curculionidae.</article-title><source>Memoirs of the Faculty of Liberal Arts and Education, Kagawa University</source><volume>2</volume>(<issue>202</issue>): <fpage>43</fpage>–<lpage>55</lpage>.</mixed-citation></ref><ref id="B19"><mixed-citation xmlns:xlink="http://www.w3.org/1999/xlink" xlink:type="simple"><person-group><name name-style="western"><surname>Korotyaev</surname><given-names>BA</given-names></name><name name-style="western"><surname>Yoshitake</surname><given-names>H</given-names></name><name name-style="western"><surname>Huang</surname><given-names>J</given-names></name></person-group> (<year>2014</year>) <article-title>A taxonomic note on <italic>Homorosoma horridulum</italic> Voss, 1958 (Coleoptera: Curculionidae), with new records from Taiwan.</article-title><source>Zootaxa</source><volume>3786</volume>: <fpage>99</fpage>–<lpage>100</lpage>. doi: <ext-link ext-link-type="doi" xlink:href="10.11646/zootaxa.3786.1.9" xlink:type="simple">10.11646/zootaxa.3786.1.9</ext-link></mixed-citation></ref><ref id="B24"><mixed-citation xmlns:xlink="http://www.w3.org/1999/xlink" xlink:type="simple"><person-group><name name-style="western"><surname>Morimoto</surname><given-names>K</given-names></name></person-group> (<year>1984</year>) <article-title>Curculionidae.</article-title> In: <person-group><name name-style="western"><surname>Hayashi</surname><given-names>M</given-names></name><name name-style="western"><surname>Morimoto</surname><given-names>K</given-names></name><name name-style="western"><surname>Kimoto</surname><given-names>S</given-names></name></person-group> (<role>Eds</role>) <source>The Coleoptera of Japan in Color</source>, <volume>4</volume>. <publisher-name>Hoikusha</publisher-name>, <publisher-loc>Osaka, Japan</publisher-loc>, <fpage>269</fpage>–<lpage>345</lpage>. [in Japanese, with English book title]</mixed-citation></ref><ref id="B26"><mixed-citation xmlns:xlink="http://www.w3.org/1999/xlink" xlink:type="simple"><person-group><name name-style="western"><surname>Morimoto</surname><given-names>K</given-names></name></person-group> (<year>1989</year>) <article-title>Curculionidae.</article-title> In: <person-group><name name-style="western"><surname>Hirashima</surname><given-names>Y</given-names></name></person-group> (<role>Ed</role>) <source>A Checklist of Japanese Insects</source>. <publisher-name>Kyushu University</publisher-name>, <publisher-loc>Fukuoka, Japan</publisher-loc>, <fpage>498</fpage>–<lpage>525</lpage>.</mixed-citation></ref><ref id="B38"><mixed-citation xmlns:xlink="http://www.w3.org/1999/xlink" xlink:type="simple"><person-group><name name-style="western"><surname>Yoshitake</surname><given-names>H</given-names></name><name name-style="western"><surname>Kojima</surname><given-names>H</given-names></name><name name-style="western"><surname>Morimoto</surname><given-names>K</given-names></name></person-group> (<year>2004</year>) <article-title>Subfamily Ceutorhynchinae.</article-title> In: <person-group><name name-style="western"><surname>Kojima</surname><given-names>H</given-names></name><name name-style="western"><surname>Morimoto</surname><given-names>K</given-names></name></person-group> (<role>Eds</role>) <issue-title>An online checklist and database of the Japanese weevils (Insecta: Coleoptera: Curculionoidea) (excepting Scolytidae and Platypodidae).</issue-title><source>Bulletin of the Kyushu University Museum</source> (<issue>2</issue>): <fpage>100</fpage>–<lpage>106</lpage>.</mixed-citation></ref><ref id="B13"><mixed-citation xmlns:xlink="http://www.w3.org/1999/xlink" xlink:type="simple"><person-group><name name-style="western"><surname>Hustache</surname><given-names>A</given-names></name></person-group> (<year>1916</year>) <article-title>Synopsis des Ceuthorrhynchini du Japon.</article-title><source>Annales de la Société Entomologique de France</source><volume>85</volume>: <fpage>107</fpage>–<lpage>144</lpage>.</mixed-citation></ref></ref-list></tp:taxon-treatment>
